# Supplementary material for: Rapidly assessing the risks of infectious diseases to wildlife species
Source: R Soc Open Sci. 2019 Jan 16;6(1):181043. doi: 10.1098/rsos.181043 (PMC6366200; doi:10.1098/rsos.181043)
Supplement: Likelihood and uncertainty classifications for each likelihood step and pathway [file rsos181043supp3.xlsx]

## Sheet: Combined Likelihood Steps A-C
Diseases of concern in domestic livestock or Saiga
		Step A: Pathogen present in livestock?		Step B: Saiga exposed?		Step C: Saiga susceptible?		Combination of 3 steps (semi-quantitative)		Combination of steps (qualitative)		Horses susceptible?		Camels susceptible?		Sheep susceptible?		Goats susceptible?		Cattle susceptible?
Pathogen	Season	Likelihood: 1 = Low 2= Medium 3 = High	Uncertainty: 1=Certain, 2=mid-certain, 3 =un-certain	Likelihood: 1 = Low 2= Medium 3 = High	Uncertainty: 1=Certain, 2=mid-certain, 3 =un-certain	Likelihood: 1 = Low 2= Medium 3 = High	Uncertainty: 1=Certain, 2=mid-certain, 3 =un-certain	Likelihood: 1 = Low 2= Medium 3 = High	Uncertainty: 1=Certain, 2=mid-certain, 3 =un-certain	Likelihood8	Uncertainty8	Likelihood2	Uncertainty2	Likelihood3	Uncertainty3	Likelihood4	Uncertainty4	Likelihood5	Uncertainty5	Likelihood6	Uncertainty6	HORSE DISEASE?	CAMEL DISEASE?	SHEEP DISEASE?	GOAT DISEASE?	CATTLE DISEASE?
Mycobacterium avium / Paratuberculosis	Autumn	3	1	2	3	3	1	2	3	Medium	Un-Certainty	H	L	H	L	H	L	H	L	H	L	N	Y	Y	Y	Y
Mycobacterium avium / Paratuberculosis	Spring	3	1	2	3	3	1	2	3	Medium	Un-Certainty	H	L	H	L	H	L	H	L	H	L	N	Y	Y	Y	Y
Mycobacterium avium / Paratuberculosis	Summer	3	1	2	3	3	1	2	3	Medium	Un-Certainty	H	L	H	L	H	L	H	L	H	L	N	Y	Y	Y	Y
Mycobacterium avium / Paratuberculosis	Winter	3	1	2	3	3	1	2	3	Medium	Un-Certainty	H	L	H	L	H	L	H	L	H	L	Y	N	N	N	N
Alcelaphine Herpes virus 1 & Ovine herpes virus 2 / Bovine malignant catarrhal fever	Autumn	2	3	1	3	2	3	1	3	Low	Un-Certainty	N	L	M	H	H	L	H	L	H	L	N	N	Y	N	N
Alcelaphine Herpes virus 1 & Ovine herpes virus 2 / Bovine malignant catarrhal fever	Winter	2	3	1	3	2	3	1	3	Low	Un-Certainty	N	L	M	H	H	L	H	L	H	L	Y	Y	Y	Y	Y
Alcelaphine Herpes virus 1 & Ovine herpes virus 2 / Bovine malignant catarrhal fever	Spring	2	3	2	3	2	3	2	3	Medium	Un-Certainty	N	L	M	H	H	L	H	L	H	L	Y	Y	Y	Y	Y
Alcelaphine Herpes virus 1 & Ovine herpes virus 2 / Bovine malignant catarrhal fever	Summer	2	3	2	3	2	3	2	3	Medium	Un-Certainty	N	L	M	H	H	L	H	L	H	L	Y	Y	Y	Y	Y
Anaplasma spp. (marginale)	Autumn	2	3	1	3	2	3	1	3	Low	Un-Certainty	N	L	N	L	N	L	N	L	H	L	N	N	N	N	Y
Anaplasma spp. (marginale)	Summer	2	3	1	3	2	3	1	3	Low	Un-Certainty	N	L	N	L	N	L	N	L	H	L	N	N	Y	Y	N
Anaplasma spp. (marginale)	Spring	2	3	1	3	2	3	1	3	Low	Un-Certainty	N	L	N	L	N	L	N	L	H	L	N	N	Y	Y	Y
Anaplasma spp. (marginale)	Winter	2	3	1	3	2	3	1	3	Low	Un-Certainty	N	L	N	L	N	L	N	L	H	L	N	N	Y	Y	Y
Aphthae epizooticae / Foot & Mouth Disease	Autumn	3	1	3	2	3	1	3	2	High	Mid-Certainty	N	L	H	L	H	L	H	L	H	L	N	Y	Y	Y	Y
Aphthae epizooticae / Foot & Mouth Disease	Winter	3	1	3	2	3	1	3	2	High	Mid-Certainty	N	L	H	L	H	L	H	L	H	L	N	Y	Y	Y	Y
Aphthae epizooticae / Foot & Mouth Disease	Summer	3	1	3	2	3	1	3	2	High	Mid-Certainty	N	L	H	L	H	L	H	L	H	L	Y	Y	Y	Y	Y
Aphthae epizooticae / Foot & Mouth Disease	Spring	3	1	2	2	3	1	2	2	Medium	Mid-Certainty	N	L	H	L	H	L	H	L	H	L	N	N	Y	Y	N
Aujesky's disease / Pseudorabies / Alphaherpesvirus	Autumn	2	2	0	1	3	1	0	2	Negligible	Mid-Certainty	H	L	H	L	H	L	H	L	H	L	N	N	N	N	N
Aujesky's disease / Pseudorabies / Alphaherpesvirus	Spring	2	2	0	1	3	1	0	2	Negligible	Mid-Certainty	H	L	H	L	H	L	H	L	H	L	N	N	N	N	N
Aujesky's disease / Pseudorabies / Alphaherpesvirus	Summer	2	2	0	1	3	1	0	2	Negligible	Mid-Certainty	H	L	H	L	H	L	H	L	H	L	N	N	N	N	N
Aujesky's disease / Pseudorabies / Alphaherpesvirus	Winter	2	2	0	1	3	1	0	2	Negligible	Mid-Certainty	H	L	H	L	H	L	H	L	H	L	N	N	N	N	N
Babesia spp. (bovis,bigemina, ovis, & divergens)	Autumn	2	2	1	3	2	3	1	3	Low	Un-Certainty	N	L	N	L	N	L	N	H	H	L	N	N	N	N	Y
Babesia spp. (bovis,bigemina, ovis, & divergens)	Spring	2	2	1	3	2	3	1	3	Low	Un-Certainty	N	L	N	L	N	L	N	H	H	L	N	N	Y	Y	N
Babesia spp. (bovis,bigemina, ovis, & divergens)	Winter	2	2	1	3	2	3	1	3	Low	Un-Certainty	N	L	N	L	N	L	N	H	H	L	N	N	Y	Y	N
Babesia spp. (bovis,bigemina, ovis, & divergens)	Summer	2	2	2	3	2	3	2	3	Medium	Un-Certainty	N	L	N	L	N	L	N	H	H	L	N	N	N	N	Y
Bacillus anthracis	Winter	3	1	1	1	3	1	1	1	Low	Certain	H	L	H	L	H	L	H	L	H	L	N	N	N	N	Y
Bacillus anthracis	Spring	3	1	1	1	3	1	1	1	Low	Certain	H	L	H	L	H	L	H	L	H	L	N	Y	Y	Y	Y
Bacillus anthracis	Summer	3	1	2	1	3	1	2	1	Medium	Certain	H	L	H	L	H	L	H	L	H	L	N	N	N	N	Y
Bacillus anthracis	Autumn	3	1	2	1	3	1	2	1	Medium	Certain	H	L	H	L	H	L	H	L	H	L	Y	Y	Y	Y	Y
Bluetongue virus	Spring	1	3	3	3	3	1	1	3	Low	Un-Certainty	N	M	H	L	H	L	H	L	H	L	N	N	N	N	Y
Bluetongue virus	Summer	1	3	3	3	3	1	1	3	Low	Un-Certainty	N	M	H	L	H	L	H	L	H	L	N	N	N	N	Y
Bluetongue virus	Winter	1	3	3	3	3	1	1	3	Low	Un-Certainty	N	M	H	L	H	L	H	L	H	L	N	N	Y	N	N
Bluetongue virus	Autumn	1	3	3	3	3	1	1	3	Low	Un-Certainty	N	M	H	L	H	L	H	L	H	L	N	Y	Y	Y	Y
Bovine viral diarrhoea virus	Autumn	3	3	1	3	3	1	1	3	Low	Un-Certainty	H	L	H	L	H	L	H	L	H	L	N	N	N	N	Y
Bovine viral diarrhoea virus	Spring	3	3	1	3	3	1	1	3	Low	Un-Certainty	H	L	H	L	H	L	H	L	H	L	N	N	N	N	Y
Bovine viral diarrhoea virus	Winter	3	3	1	3	3	1	1	3	Low	Un-Certainty	H	L	H	L	H	L	H	L	H	L	N	N	Y	Y	N
Bovine viral diarrhoea virus	Summer	3	3	1	3	3	1	1	3	Low	Un-Certainty	H	L	H	L	H	L	H	L	H	L	N	Y	Y	Y	Y
Brucellosis spp. ( abortus & melitensis)	Spring	3	1	3	2	3	2	3	2	High	Mid-Certainty	H	L	H	L	H	L	H	L	H	L	Y	Y	Y	Y	Y
Brucellosis spp. (abortus & melitensis)	Summer	3	1	3	2	3	2	3	2	High	Mid-Certainty	H	L	H	L	H	L	H	L	H	L	N	n	Y	Y	N
Brucellosis spp. (abortus & melitensis)	Autumn	3	1	3	2	3	2	3	2	High	Mid-Certainty	H	L	H	L	H	L	H	L	H	L	Y	Y	Y	Y	Y
Brucellosis spp. (abortus & melitensis)	Winter	3	1	3	2	3	2	3	2	High	Mid-Certainty	H	L	H	L	H	L	H	L	H	L	Y	Y	Y	Y	Y
Capripoxvirus / Sheep pox and goat pox	Spring	3	1	1	3	2	3	1	3	Low	Un-Certainty	N	L	N	L	H	L	H	L	N	L	N	N	Y	N	N
Capripoxvirus / Sheep pox and goat pox	Summer	3	1	1	3	2	3	1	3	Low	Un-Certainty	N	L	N	L	H	L	H	L	N	L	N	N	Y	N	N
Capripoxvirus / Sheep pox and goat pox	Autumn	3	1	1	3	2	3	1	3	Low	Un-Certainty	N	L	N	L	H	L	H	L	N	L	N	N	Y	Y	N
Capripoxvirus / Sheep pox and goat pox	Winter	3	1	2	3	2	3	2	3	Medium	Un-Certainty	N	L	N	L	H	L	H	L	N	L	N	Y	Y	Y	Y
Capripoxvirus lumpy skin disease virus / Lumpy skin disease	Autumn	2	3	3	2	2	3	2	3	Medium	Un-Certainty	N	L	N	L	M	L	M	L	H	L	N	N	N	N	Y
Capripoxvirus lumpy skin disease virus / Lumpy skin disease	Spring	2	3	3	2	2	3	2	3	Medium	Un-Certainty	N	L	N	L	M	L	M	L	H	L	N	Y	Y	Y	Y
Capripoxvirus lumpy skin disease virus / Lumpy skin disease	Summer	2	3	3	2	2	3	2	3	Medium	Un-Certainty	N	L	N	L	M	L	M	L	H	L	N	Y	Y	Y	Y
Capripoxvirus lumpy skin disease virus / Lumpy skin disease	Winter	2	3	3	2	2	3	2	3	Medium	Un-Certainty	N	L	N	L	M	L	M	L	H	L	Y	Y	Y	Y	Y
Chlamydophilia abortus / Enzootic abortion	Autumn	3	1	3	3	3	1	3	3	High	Un-Certainty	H	L	H	M	H	L	H	L	H	L	N	n	Y	Y	N
Chlamydophilia abortus / Enzootic abortion	Winter	3	1	3	3	3	1	3	3	High	Un-Certainty	H	L	H	M	H	L	H	L	H	L	N	n	Y	Y	N
Chlamydophilia abortus / Enzootic abortion	Summer	3	1	3	3	3	1	3	3	High	Un-Certainty	H	L	H	M	H	L	H	L	H	L	Y	Y	Y	Y	Y
Chlamydophilia abortus / Enzootic abortion	Spring	3	1	2	3	3	1	2	3	Medium	Un-Certainty	H	L	H	M	H	L	H	L	H	L	Y	Y	Y	Y	Y
Chlostridium piliforme / Tyzzers's disease	Spring	3	2	3	2	2	3	2	3	Medium	Un-Certainty	H	L	H	L	H	L	H	L	H	L	N	N	N	N	Y
Chlostridium piliforme / Tyzzers's disease	Winter	3	2	3	2	2	3	2	3	Medium	Un-Certainty	H	L	H	L	H	L	H	L	H	L	N	N	N	N	Y
Chlostridium piliforme / Tyzzers's disease	Autumn	3	2	3	2	2	3	2	3	Medium	Un-Certainty	H	L	H	L	H	L	H	L	H	L	Y	N	N	N	N
Chlostridium piliforme / Tyzzers's disease	Summer	3	2	3	2	2	3	2	3	Medium	Un-Certainty	H	L	H	L	H	L	H	L	H	L	Y	Y	Y	Y	Y
Contagious caprine pleuropneumonia / Mycobacterium	Autumn	2	3	1	2	2	3	1	3	Low	Un-Certainty	N	L	M	M	H	L	H	L	L	M	N	N	Y	Y	N
Contagious caprine pleuropneumonia / Mycobacterium	Summer	2	3	1	2	2	3	1	3	Low	Un-Certainty	N	L	M	M	H	L	H	L	L	M	N	N	Y	Y	Y
Contagious caprine pleuropneumonia / Mycobacterium	Spring	2	3	1	2	2	3	1	3	Low	Un-Certainty	N	L	M	M	H	L	H	L	L	M	Y	Y	Y	Y	Y
Contagious caprine pleuropneumonia / Mycobacterium	Winter	2	3	1	2	2	3	1	3	Low	Un-Certainty	N	L	M	M	H	L	H	L	L	M	Y	Y	Y	Y	Y
Crimean congo haemorrhagic fever virus - Nairovirus	Summer	3	1	1	2	3	1	1	2	Low	Mid-Certainty	H	L	H	L	H	L	H	L	H	L	N	N	N	N	Y
Crimean congo haemorrhagic fever virus - Nairovirus	Winter	3	1	1	2	3	1	1	2	Low	Mid-Certainty	H	L	H	L	H	L	H	L	H	L	N	Y	Y	Y	Y
Crimean congo haemorrhagic fever virus - Nairovirus	Spring	3	1	1	2	3	1	1	2	Low	Mid-Certainty	H	L	H	L	H	L	H	L	H	L	Y	N	N	N	N
Crimean congo haemorrhagic fever virus - Nairovirus	Autumn	3	1	1	2	3	1	1	2	Low	Mid-Certainty	H	L	H	L	H	L	H	L	H	L	Y	Y	Y	Y	Y
Echinococcosis granulosus - hydatidosis	Autumn	3	1	0	1	3	1	0	1	Negligible	Certain	H	L	H	L	H	L	H	L	H	L	Y	Y	Y	Y	Y
Echinococcosis granulosus - hydatidosis	Spring	3	1	0	1	3	1	0	1	Negligible	Certain	H	L	H	L	H	L	H	L	H	L	Y	Y	Y	Y	Y
Echinococcosis granulosus - hydatidosis	Summer	3	1	0	1	3	1	0	1	Negligible	Certain	H	L	H	L	H	L	H	L	H	L	Y	Y	Y	Y	Y
Echinococcosis granulosus - hydatidosis	Winter	3	1	0	1	3	1	0	1	Negligible	Certain	H	L	H	L	H	L	H	L	H	L	Y	Y	Y	Y	Y
Epizootic haemorrhagic disease - Orbivirus	Spring	1	2	1	2	2	3	1	3	Low	Un-Certainty	N	M	M	H	H	L	M	H	H	L	Y	Y	Y	Y	Y
Epizootic haemorrhagic disease - Orbivirus	Autumn	1	2	0	2	2	3	0	3	Negligible	Un-Certainty	N	M	M	H	H	L	M	H	H	L	N	N	N	N	Y
Epizootic haemorrhagic disease - Orbivirus	Summer	1	2	0	2	2	3	0	3	Negligible	Un-Certainty	N	M	M	H	H	L	M	H	H	L	N	N	N	N	Y
Epizootic haemorrhagic disease - Orbivirus	Winter	1	2	0	2	2	3	0	3	Negligible	Un-Certainty	N	M	M	H	H	L	M	H	H	L	N	N	N	N	Y
Fascioloa gigantica & magna / Liver fluke	Spring	2	3	1	2	3	2	1	3	Low	Un-Certainty	H	L	H	L	H	L	H	L	H	L	N	N	N	N	Y
Fascioloa gigantica & magna / Liver fluke	Winter	2	3	1	2	3	2	1	3	Low	Un-Certainty	H	L	H	L	H	L	H	L	H	L	N	N	N	N	Y
Fascioloa gigantica & magna / Liver fluke	Summer	2	3	1	2	3	2	1	3	Low	Un-Certainty	H	L	H	L	H	L	H	L	H	L	Y	N	N	N	N
Fascioloa gigantica & magna / Liver fluke	Autumn	2	3	1	2	3	2	1	3	Low	Un-Certainty	H	L	H	L	H	L	H	L	H	L	Y	Y	Y	Y	Y
Flavivirus / Tick borne encephalitis	Autumn	3	1	1	3	2	3	1	3	Low	Un-Certainty	M	H	M	H	M	M	M	M	M	M	N	N	Y	Y	Y
Flavivirus / Tick borne encephalitis	Spring	3	1	1	3	2	3	1	3	Low	Un-Certainty	M	H	M	H	M	M	M	M	M	M	Y	Y	Y	Y	Y
Flavivirus / Tick borne encephalitis	Summer	3	1	2	3	2	3	2	3	Medium	Un-Certainty	M	H	M	H	M	M	M	M	M	M	Y	Y	Y	Y	Y
Flavivirus / Tick borne encephalitis	Winter	3	1	0	3	2	3	0	3	Negligible	Un-Certainty	M	H	M	H	M	M	M	M	M	M	Y	Y	Y	Y	Y
Helminths	Autumn	3	1	2	3	3	1	2	3	Medium	Un-Certainty	L	L	?	?	H	L	H	L	H	L	N	Y	Y	Y	Y
Helminths	Spring	3	1	2	3	3	1	2	3	Medium	Un-Certainty	L	L	?	?	H	L	H	L	H	L	Y	Y	Y	Y	Y
Helminths	Summer	3	1	2	3	3	1	2	3	Medium	Un-Certainty	L	L	?	?	H	L	H	L	H	L	Y	Y	Y	Y	Y
Helminths	Winter	3	1	2	3	3	1	2	3	Medium	Un-Certainty	L	L	?	?	H	L	H	L	H	L	Y	Y	Y	Y	Y
Leptospira interogans	Autumn	3	1	3	2	3	1	3	2	High	Mid-Certainty	H	L	H	L	H	L	H	L	H	L	Y	Y	Y	Y	Y
Leptospira interogans	Summer	3	1	3	2	3	1	3	2	High	Mid-Certainty	H	L	H	L	H	L	H	L	H	L	Y	Y	Y	Y	Y
Leptospira interogans	Spring	3	1	2	2	3	1	2	2	Medium	Mid-Certainty	H	L	H	L	H	L	H	L	H	L	Y	N	N	N	N
Leptospira interogans	Winter	3	1	2	2	3	1	2	2	Medium	Mid-Certainty	H	L	H	L	H	L	H	L	H	L	Y	Y	Y	Y	Y
Listeria monocytogenes	Spring	3	1	3	3	3	1	3	3	High	Un-Certainty	H	L	H	L	H	L	H	L	H	L	N	n	Y	Y	N
Listeria monocytogenes	Autumn	3	1	3	3	3	1	3	3	High	Un-Certainty	H	L	H	L	H	L	H	L	H	L	Y	Y	Y	Y	Y
Listeria monocytogenes	Winter	3	1	3	3	3	1	3	3	High	Un-Certainty	H	L	H	L	H	L	H	L	H	L	Y	Y	Y	Y	Y
Listeria monocytogenes	Summer	3	1	2	3	3	1	2	3	Medium	Un-Certainty	H	L	H	L	H	L	H	L	H	L	Y	N	N	N	N
Low pathogenic avian influenza	Winter	3	1	1	3	1	2	1	3	Low	Un-Certainty	H	L	L	L	L	L	L	L	L	L	N	N	N	N	Y
Low pathogenic avian influenza	Spring	3	1	1	3	1	2	1	3	Low	Un-Certainty	H	L	L	L	L	L	L	L	L	L	N	N	Y	Y	N
Low pathogenic avian influenza	Summer	3	1	2	3	1	2	1	3	Low	Un-Certainty	H	L	L	L	L	L	L	L	L	L	N	N	Y	Y	N
Low pathogenic avian influenza	Autumn	3	1	2	3	1	2	1	3	Low	Un-Certainty	H	L	L	L	L	L	L	L	L	L	Y	N	N	N	N
Mycobacterium bovis / Bovine tuberculosis	Autumn	2	2	2	3	3	2	2	3	Medium	Un-Certainty	N	L	H	L	H	L	H	L	H	L	N	N	N	N	Y
Mycobacterium bovis / Bovine tuberculosis	Spring	2	2	2	3	3	2	2	3	Medium	Un-Certainty	N	L	H	L	H	L	H	L	H	L	N	N	N	N	Y
Mycobacterium bovis / Bovine tuberculosis	Winter	2	2	2	3	3	2	2	3	Medium	Un-Certainty	N	L	H	L	H	L	H	L	H	L	N	N	N	N	Y
Mycobacterium bovis / Bovine tuberculosis	Summer	2	2	2	3	3	2	2	3	Medium	Un-Certainty	N	L	H	L	H	L	H	L	H	L	N	N	Y	Y	N
Nematodes	Autumn	3	1	2	3	3	1	2	3	Medium	Un-Certainty	N	L	?	?	H	L	H	L	H	L	N	y	Y	Y	Y
Nematodes	Spring	3	1	2	3	3	1	2	3	Medium	Un-Certainty	N	L	?	?	H	L	H	L	H	L	N	y	Y	Y	Y
Nematodes	Summer	3	1	2	3	3	1	2	3	Medium	Un-Certainty	N	L	?	?	H	L	H	L	H	L	N	y	Y	Y	Y
Nematodes	Winter	3	1	1	3	3	1	1	3	Medium	Un-Certainty	N	L	?	?	H	L	H	L	H	L	N	y	Y	Y	Y
Pasteurella spp. / Hemorrhagic septacaemia	Summer	3	1	1	3	3	1	1	3	Low	Un-Certainty	H	L	H	L	H	L	H	L	H	L	N	N	N	N	Y
Pasteurella spp. / Hemorrhagic septacaemia	Winter	3	1	1	3	3	1	1	3	Low	Un-Certainty	H	L	H	L	H	L	H	L	H	L	Y	N	N	N	N
Pasteurella spp. / Hemorrhagic septacaemia	Autumn	3	1	1	3	3	1	1	3	Low	Un-Certainty	H	L	H	L	H	L	H	L	H	L	Y	Y	Y	Y	Y
Pasteurella spp. / Hemorrhagic septacaemia	Spring	3	1	1	3	3	1	1	3	Low	Un-Certainty	H	L	H	L	H	L	H	L	H	L	Y	Y	Y	Y	Y
Peste des petits ruminants	Autumn	2	2	2	2	3	2	2	2	Medium	Mid-Certainty	N	L	M	M	H	L	H	L	H	L	N	Y	Y	Y	Y
Peste des petits ruminants	Spring	2	2	2	2	3	2	2	2	Medium	Mid-Certainty	N	L	M	M	H	L	H	L	H	L	N	Y	Y	Y	Y
Peste des petits ruminants	Summer	2	2	2	2	3	2	2	2	Medium	Mid-Certainty	N	L	M	M	H	L	H	L	H	L	N	Y	Y	Y	Y
Peste des petits ruminants	Winter	2	2	2	2	3	2	2	2	Medium	Mid-Certainty	N	L	M	M	H	L	H	L	H	L	Y	Y	Y	Y	Y
Psoroptes spp	Winter	3	2	2	2	3	1	2	2	Medium	Mid-Certainty	H	L	H	L	H	L	H	L	H	L	N	Y	Y	Y	Y
Psoroptes spp	Autumn	3	2	2	2	3	1	2	2	Medium	Mid-Certainty	H	L	H	L	H	L	H	L	H	L	Y	Y	Y	Y	Y
Psoroptes spp	Spring	3	2	2	2	3	1	2	2	Medium	Mid-Certainty	H	L	H	L	H	L	H	L	H	L	Y	Y	Y	Y	Y
Psoroptes spp	Summer	3	2	2	2	3	1	2	2	Medium	Mid-Certainty	H	L	H	L	H	L	H	L	H	L	Y	Y	Y	Y	Y
Salmonella enterica	Autumn	3	1	3	3	3	1	3	3	High	Un-Certainty	H	L	H	L	H	L	H	L	H	L	Y	Y	Y	Y	Y
Salmonella enterica	Summer	3	1	3	3	3	1	3	3	High	Un-Certainty	H	L	H	L	H	L	H	L	H	L	Y	Y	Y	Y	Y
Salmonella enterica	Winter	3	1	1	3	3	1	1	3	Low	Un-Certainty	H	L	H	L	H	L	H	L	H	L	N	N	N	N	Y
Salmonella enterica	Spring	3	1	2	3	3	1	2	3	Medium	Un-Certainty	H	L	H	L	H	L	H	L	H	L	N	N	N	N	Y
Sarcoptes scabiei	Autumn	3	2	1	3	3	2	1	3	Low	Un-Certainty	H	L	H	L	H	L	H	L	H	L	Y	Y	Y	Y	Y
Sarcoptes scabiei	Spring	3	2	1	3	3	2	1	3	Low	Un-Certainty	H	L	H	L	H	L	H	L	H	L	Y	Y	Y	Y	Y
Sarcoptes scabiei	Summer	3	2	1	3	3	2	1	3	Low	Un-Certainty	H	L	H	L	H	L	H	L	H	L	Y	Y	Y	Y	Y
Sarcoptes scabiei	Winter	3	2	1	3	3	2	1	3	Low	Un-Certainty	H	L	H	L	H	L	H	L	H	L	Y	Y	Y	Y	Y
Theilieria ovis	Spring	3	1	3	3	3	1	3	3	High	Un-Certainty	N		N		H		H		N		N	Y	Y	Y	Y
Theilieria ovis	Summer	3	1	3	3	3	1	3	3	High	Un-Certainty	N		N		H		H		N		N	Y	Y	Y	Y
Theilieria ovis	Autumn	3	1	2	3	3	1	2	3	Medium	Un-Certainty	N		N		H		H		N		N	N	Y	Y	N
Theilieria ovis	Winter	3	1	2	3	3	1	2	3	Medium	Un-Certainty	N		N		H		H		N		N	Y	Y	Y	Y
Trichinellidae trichinella / Trichinellosis	Autumn	3	2	0	3	3	1	0	3	Negligible	Un-Certainty	H	L	H	L	H	L	H	L	H	L	Y	Y	Y	Y	Y
Trichinellidae trichinella / Trichinellosis	Spring	3	2	0	3	3	1	0	3	Negligible	Un-Certainty	H	L	H	L	H	L	H	L	H	L	Y	Y	Y	Y	Y
Trichinellidae trichinella / Trichinellosis	Summer	3	2	0	3	3	1	0	3	Negligible	Un-Certainty	H	L	H	L	H	L	H	L	H	L	Y	Y	Y	Y	Y
Trichinellidae trichinella / Trichinellosis	Winter	3	2	0	3	3	1	0	3	Negligible	Un-Certainty	H	L	H	L	H	L	H	L	H	L	Y	Y	Y	Y	Y
Varicellovirus Bovine herpes virus 1 / Infectious bovine rhinotracheitis	Autumn	3	1	1	3	2	2	1	3	Low	Un-Certainty	N	L	H	L	H	L	H	L	H	L	N	N	N	N	Y
Varicellovirus Bovine herpes virus 1 / Infectious bovine rhinotracheitis	Spring	3	1	1	3	2	2	1	3	Low	Un-Certainty	N	L	H	L	H	L	H	L	H	L	N	N	N	N	Y
Varicellovirus Bovine herpes virus 1 / Infectious bovine rhinotracheitis	Summer	3	1	1	3	2	2	1	3	Low	Un-Certainty	N	L	H	L	H	L	H	L	H	L	N	N	N	N	Y
Varicellovirus Bovine herpes virus 1 / Infectious bovine rhinotracheitis	Winter	3	1	2	3	2	2	2	3	Medium	Un-Certainty	N	L	H	L	H	L	H	L	H	L	N	N	Y	Y	N

## Sheet: Likelihood Step B
	Matrix B1: Saiga & livestock interaction									Matrix B2: Livestock excretion - combined expert opinions									Matrix B3: Combined Saiga interaction & livestock excretion									Step B: Combined saiga interaction & livestock excretion
Anaplasma spp.																													Likelihood	Uncertainty
Anaplasma spp.	Spring	1m	50m	100m	500m	1000m	10km	50km		Spring									Spring	1m	50m	100m	500m	1000m	10km	50km		Spring	1	Un-Certain
	1 hour	1	1	1	2	3	3	3		1 hour	1	1	1	1	1	1	1		1 hour	1	1	1	1	1	1	1		summer	1	Un-Certain
1 - Low likelihood	1 day	1	1	2	3	3	3	3		1 day	1	1	1	1	1	1	1		1 day	1	1	1	1	1	1	1		Autumn	1	Un-Certain
2 - Medium likelihood	1 week	3	3	3	3	3	3	3		1 week	1	1	1	1	1	1	1		1 week	1	1	1	1	1	1	1		Winter	1	Un-Certain
3 - High likelihood	1 month	3	3	3	3	3	3	3		1 month	1	1	1	1	1	1	1		1 month	1	1	1	1	1	1	1
	3 months	3	3	3	3	3	3	3		3 months	1	1	1	1	1	0	0		3 months	1	1	1	1	1	0	0
	Summer	1m	50m	100m	500m	1000m	10km	50km		Summer									Summer	1m	50m	100m	500m	1000m	10km	50km
	1 hour	2	2	3	3	3	3	3		1 hour	1	1	1	1	1	1	1		1 hour	1	1	1	1	1	1	1
	1 day	3	3	3	3	3	3	3		1 day	1	1	1	1	1	1	1		1 day	1	1	1	1	1	1	1
	1 week	3	3	3	3	3	3	3		1 week	1	1	1	1	1	1	1		1 week	1	1	1	1	1	1	1
	1 month	3	3	3	3	3	3	3		1 month	1	1	1	1	1	1	1		1 month	1	1	1	1	1	1	1
	3 months	3	3	3	3	3	3	3		3 months	1	1	1	1	1	0	0		3 months	1	1	1	1	1	0	0
	Autumn	1m	50m	100m	500m	1000m	10km	50km		Autumn									Autumn	1m	50m	100m	500m	1000m	10km	50km
	1 hour	2	2	3	3	3	3	3		1 hour	1	1	1	1	0	0	0		1 hour	1	1	1	1	0	0	0
	1 day	3	3	3	3	3	3	3		1 day	1	1	1	1	0	0	0		1 day	1	1	1	1	0	0	0
	1 week	3	3	3	3	3	3	3		1 week	1	1	1	1	0	0	0		1 week	1	1	1	1	0	0	0
	1 month	3	3	3	3	3	3	3		1 month	1	1	1	1	0	0	0		1 month	1	1	1	1	0	0	0
	3 months	3	3	3	3	3	3	3		3 months	0	0	0	0	0	0	0		3 months	0	0	0	0	0	0	0
	Winter	1m	50m	100m	500m	1000m	10km	50km		Winter									Winter	1m	50m	100m	500m	1000m	10km	50km
	1 hour	2	2	3	3	3	3	3		1 hour	1	1	1	1	0	0	0		1 hour	1	1	1	1	0	0	0
	1 day	3	3	3	3	3	3	3		1 day	1	1	1	1	0	0	0		1 day	1	1	1	1	0	0	0
	1 week	3	3	3	3	3	3	3		1 week	0	0	0	0	0	0	0		1 week	0	0	0	0	0	0	0
	1 month	3	3	3	3	3	3	3		1 month	0	0	0	0	0	0	0		1 month	0	0	0	0	0	0	0
	3 months	3	3	3	3	3	3	3		3 months	0	0	0	0	0	0	0		3 months	0	0	0	0	0	0	0
	Uncertainty	Certain								Uncertainty									Uncertainty	Un-Certain
										Comments
	Saiga & livestock interaction									Livestock excretion - combined expert opinions									Combined Saiga interaction & livestock excretion									Aujesky’s disease	Likelihood	Uncertainty
Aujesky’s disease	Spring	1m	50m	100m	500m	1000m	10km	50km		Spring	1m	50m	100m	500m	1000m	10km	50km		Spring	1m	50m	100m	500m	1000m	10km	50km		Spring	0	Certain
	1 hour	1	1	1	2	3	3	3		1 hour	0	0	0	0	0	0	0		1 hour	0	0	0	0	0	0	0		summer	0	Certain
	1 day	1	1	2	3	3	3	3		1 day	0	0	0	0	0	0	0		1 day	0	0	0	0	0	0	0		Autumn	0	Certain
	1 week	3	3	3	3	3	3	3		1 week	0	0	0	0	0	0	0		1 week	0	0	0	0	0	0	0		Winter	0	Certain
	1 month	3	3	3	3	3	3	3		1 month	0	0	0	0	0	0	0		1 month	0	0	0	0	0	0	0
	3 months	3	3	3	3	3	3	3		3 months	0	0	0	0	0	0	0		3 months	0	0	0	0	0	0	0
	Summer	1m	50m	100m	500m	1000m	10km	50km		Summer									Summer	1m	50m	100m	500m	1000m	10km	50km
	1 hour	2	2	3	3	3	3	3		1 hour	0	0	0	0	0	0	0		1 hour	0	0	0	0	0	0	0
	1 day	3	3	3	3	3	3	3		1 day	0	0	0	0	0	0	0		1 day	0	0	0	0	0	0	0
	1 week	3	3	3	3	3	3	3		1 week	0	0	0	0	0	0	0		1 week	0	0	0	0	0	0	0
	1 month	3	3	3	3	3	3	3		1 month	0	0	0	0	0	0	0		1 month	0	0	0	0	0	0	0
	3 months	3	3	3	3	3	3	3		3 months	0	0	0	0	0	0	0		3 months	0	0	0	0	0	0	0
	Autumn	1m	50m	100m	500m	1000m	10km	50km		Autumn									Autumn	1m	50m	100m	500m	1000m	10km	50km
	1 hour	2	2	3	3	3	3	3		1 hour	0	0	0	0	0	0	0		1 hour	0	0	0	0	0	0	0
	1 day	3	3	3	3	3	3	3		1 day	0	0	0	0	0	0	0		1 day	0	0	0	0	0	0	0
	1 week	3	3	3	3	3	3	3		1 week	0	0	0	0	0	0	0		1 week	0	0	0	0	0	0	0
	1 month	3	3	3	3	3	3	3		1 month	0	0	0	0	0	0	0		1 month	0	0	0	0	0	0	0
	3 months	3	3	3	3	3	3	3		3 months	0	0	0	0	0	0	0		3 months	0	0	0	0	0	0	0
	Winter	1m	50m	100m	500m	1000m	10km	50km		Winter									Winter	1m	50m	100m	500m	1000m	10km	50km
	1 hour	2	2	3	3	3	3	3		1 hour	0	0	0	0	0	0	0		1 hour	0	0	0	0	0	0	0
	1 day	3	3	3	3	3	3	3		1 day	0	0	0	0	0	0	0		1 day	0	0	0	0	0	0	0
	1 week	3	3	3	3	3	3	3		1 week	0	0	0	0	0	0	0		1 week	0	0	0	0	0	0	0
	1 month	3	3	3	3	3	3	3		1 month	0	0	0	0	0	0	0		1 month	0	0	0	0	0	0	0
	3 months	3	3	3	3	3	3	3		3 months	0	0	0	0	0	0	0		3 months	0	0	0	0	0	0	0
	Uncertainty	Certain								Uncertainty									Uncertainty	Certain
										Comments									Comments
	Saiga & livestock interaction									Livestock excretion - combined expert opinions									Combined Saiga interaction & livestock excretion									Bacillus anthrax	Likelihood	Uncertainty
Bacillus anthrax	Spring	1m	50m	100m	500m	1000m	10km	50km		Spring	1m	50m	100m	500m	1000m	10km	50km		Spring	1m	50m	100m	500m	1000m	10km	50km		Spring	1	Certain
	1 hour	1	1	1	2	3	3	3		1 hour	2	2	2	1	1	1	1		1 hour	1	1	1	1	1	1	1		summer	2	Certain
	1 day	1	1	2	3	3	3	3		1 day	2	2	1	1	0	0	0		1 day	1	1	1	1	0	0	0		Autumn	2	Certain
	1 week	3	3	3	3	3	3	3		1 week	1	1	1	1	0	0	0		1 week	1	1	1	1	0	0	0		Winter	1	Certain
	1 month	3	3	3	3	3	3	3		1 month	1	0	0	0	0	0	0		1 month	1	0	0	0	0	0	0		Uncertainty	Mid-Certain
	3 months	3	3	3	3	3	3	3		3 months	1	0	0	0	0	0	0		3 months	1	0	0	0	0	0	0
	Summer	1m	50m	100m	500m	1000m	10km	50km		Summer									Summer	1m	50m	100m	500m	1000m	10km	50km
	1 hour	2	2	3	3	3	3	3		1 hour	3	3	2	1	1	0	0		1 hour	2	2	2	1	1	0	0
	1 day	3	3	3	3	3	3	3		1 day	2	2	1	1	0	0	0		1 day	2	2	1	1	0	0	0
	1 week	3	3	3	3	3	3	3		1 week	2	1	1	1	0	0	0		1 week	2	1	1	1	0	0	0
	1 month	3	3	3	3	3	3	3		1 month	1	0	0	0	0	0	0		1 month	1	0	0	0	0	0	0
	3 months	3	3	3	3	3	3	3		3 months	1	0	0	0	0	0	0		3 months	1	0	0	0	0	0	0
	Autumn	1m	50m	100m	500m	1000m	10km	50km		Autumn									Autumn	1m	50m	100m	500m	1000m	10km	50km
	1 hour	2	2	3	3	3	3	3		1 hour	2	2	1	0	0	0	0		1 hour	2	2	1	0	0	0	0
	1 day	3	3	3	3	3	3	3		1 day	1	1	1	0	0	0	0		1 day	1	1	1	0	0	0	0
	1 week	3	3	3	3	3	3	3		1 week	2	1	1	0	0	0	0		1 week	2	1	1	0	0	0	0
	1 month	3	3	3	3	3	3	3		1 month	1	0	0	0	0	0	0		1 month	1	0	0	0	0	0	0
	3 months	3	3	3	3	3	3	3		3 months	1	0	0	0	0	0	0		3 months	1	0	0	0	0	0	0
	Winter	1m	50m	100m	500m	1000m	10km	50km		Winter									Winter	1m	50m	100m	500m	1000m	10km	50km
	1 hour	2	2	3	3	3	3	3		1 hour	1	1	1	0	0	0	0		1 hour	1	1	1	0	0	0	0
	1 day	3	3	3	3	3	3	3		1 day	1	1	1	0	0	0	0		1 day	1	1	1	0	0	0	0
	1 week	3	3	3	3	3	3	3		1 week	1	1	1	0	0	0	0		1 week	1	1	1	0	0	0	0
	1 month	3	3	3	3	3	3	3		1 month	1	0	0	0	0	0	0		1 month	1	0	0	0	0	0	0
	3 months	3	3	3	3	3	3	3		3 months	1	0	0	0	0	0	0		3 months	1	0	0	0	0	0	0
	Uncertainty	Certain								Uncertainty									Uncertainty	Certain
	Saiga & livestock interaction									Livestock excretion - combined expert opinions									Combined Saiga interaction & livestock excretion									Babesia spp.	Likelihood	Uncertainty
Babesia spp.	Spring	1m	50m	100m	500m	1000m	10km	50km		Spring	1m	50m	100m	500m	1000m	10km	50km		Spring	1m	50m	100m	500m	1000m	10km	50km		Spring	1	Un-certain
	1 hour	1	1	1	2	3	3	3		1 hour	1	1	1	1	1	1	1		1 hour	1	1	1	1	1	1	1		summer	2	Un-certain
	1 day	1	1	2	3	3	3	3		1 day	2	2	1	1	0	0	0		1 day	1	1	1	1	0	0	0		Autumn	1	Un-certain
	1 week	3	3	3	3	3	3	3		1 week	1	1	1	1	0	0	0		1 week	1	1	1	1	0	0	0		Winter	1	Un-certain
	1 month	3	3	3	3	3	3	3		1 month	1	1	1	1	1	1	1		1 month	1	1	1	1	1	1	1
	3 months	3	3	3	3	3	3	3		3 months	1	1	1	1	1	1	1		3 months	1	1	1	1	1	1	1
	Summer	1m	50m	100m	500m	1000m	10km	50km		Summer									Summer	1m	50m	100m	500m	1000m	10km	50km
	1 hour	2	2	3	3	3	3	3		1 hour	1	1	1	1	1	0	0		1 hour	1	1	1	1	1	0	0
	1 day	3	3	3	3	3	3	3		1 day	2	2	1	1	0	0	0		1 day	2	2	1	1	0	0	0
	1 week	3	3	3	3	3	3	3		1 week	1	1	1	1	0	0	0		1 week	1	1	1	1	0	0	0
	1 month	3	3	3	3	3	3	3		1 month	1	1	1	1	1	1	1		1 month	1	1	1	1	1	1	1
	3 months	3	3	3	3	3	3	3		3 months	1	1	1	1	1	1	1		3 months	1	1	1	1	1	1	1
	Autumn	1m	50m	100m	500m	1000m	10km	50km		Autumn									Autumn	1m	50m	100m	500m	1000m	10km	50km
	1 hour	2	2	3	3	3	3	3		1 hour	1	1	1	0	0	0	0		1 hour	1	1	1	0	0	0	0
	1 day	3	3	3	3	3	3	3		1 day	1	1	1	0	0	0	0		1 day	1	1	1	0	0	0	0
	1 week	3	3	3	3	3	3	3		1 week	1	1	1	0	0	0	0		1 week	1	1	1	0	0	0	0
	1 month	3	3	3	3	3	3	3		1 month	1	1	1	1	1	1	1		1 month	1	1	1	1	1	1	1
	3 months	3	3	3	3	3	3	3		3 months	1	0	0	0	0	0	0		3 months	1	0	0	0	0	0	0
	Winter	1m	50m	100m	500m	1000m	10km	50km		Winter									Winter	1m	50m	100m	500m	1000m	10km	50km
	1 hour	2	2	3	3	3	3	3		1 hour	1	1	1	0	0	0	0		1 hour	1	1	1	0	0	0	0
	1 day	3	3	3	3	3	3	3		1 day	1	1	1	0	0	0	0		1 day	1	1	1	0	0	0	0
	1 week	3	3	3	3	3	3	3		1 week	1	1	1	0	0	0	0		1 week	1	1	1	0	0	0	0
	1 month	3	3	3	3	3	3	3		1 month	1	1	0	0	0	0	0		1 month	1	1	0	0	0	0	0
	3 months	3	3	3	3	3	3	3		3 months	1	1	0	0	0	0	0		3 months	1	1	0	0	0	0	0
		Certain																	Uncertainty	Un-certain
	Saiga & livestock interaction									Livestock excretion - combined expert opinions									Combined Saiga interaction & livestock excretion									Bluetongue virus	Likelihood	Uncertainty
Bluetongue virus	Spring	1m	50m	100m	500m	1000m	10km	50km		Spring	1m	50m	100m	500m	1000m	10km	50km		Spring	1m	50m	100m	500m	1000m	10km	50km		Spring	3	Un-Certain
	1 hour	1	1	1	2	3	3	3		1 hour	2	2	2	2	2	2	2		1 hour	1	1	1	2	2	2	2		summer	3	Un-Certain
	1 day	1	1	2	3	3	3	3		1 day	3	3	3	3	3	3	3		1 day	1	1	2	3	3	3	3		Autumn	3	Un-Certain
	1 week	3	3	3	3	3	3	3		1 week	3	3	3	3	3	3	3		1 week	3	3	3	3	3	3	3		Winter	3	Un-Certain
	1 month	3	3	3	3	3	3	3		1 month	3	3	3	3	3	3	3		1 month	3	3	3	3	3	3	3		Uncertainty	Mid-Certain
	3 months	3	3	3	3	3	3	3		3 months	3	3	3	3	3	3	3		3 months	3	3	3	3	3	3	3
	Summer	1m	50m	100m	500m	1000m	10km	50km		Summer									Summer	1m	50m	100m	500m	1000m	10km	50km
	1 hour	2	2	3	3	3	3	3		1 hour	3	3	3	3	3	3	3		1 hour	2	2	3	3	3	3	3
	1 day	3	3	3	3	3	3	3		1 day	3	3	3	3	3	3	3		1 day	3	3	3	3	3	3	3
	1 week	3	3	3	3	3	3	3		1 week	3	3	3	3	3	3	3		1 week	3	3	3	3	3	3	3
	1 month	3	3	3	3	3	3	3		1 month	3	3	3	3	3	3	3		1 month	3	3	3	3	3	3	3
	3 months	3	3	3	3	3	3	3		3 months	3	3	3	3	3	3	3		3 months	3	3	3	3	3	3	3
	Autumn	1m	50m	100m	500m	1000m	10km	50km		Autumn									Autumn	1m	50m	100m	500m	1000m	10km	50km
	1 hour	2	2	3	3	3	3	3		1 hour	3	3	3	3	3	3	3		1 hour	2	2	3	3	3	3	3
	1 day	3	3	3	3	3	3	3		1 day	3	3	3	3	3	3	3		1 day	3	3	3	3	3	3	3
	1 week	3	3	3	3	3	3	3		1 week	3	3	3	3	3	3	3		1 week	3	3	3	3	3	3	3
	1 month	3	3	3	3	3	3	3		1 month	3	3	3	3	3	3	3		1 month	3	3	3	3	3	3	3
	3 months	3	3	3	3	3	3	3		3 months	3	3	3	3	3	3	3		3 months	3	3	3	3	3	3	3
	Winter	1m	50m	100m	500m	1000m	10km	50km		Winter									Winter	1m	50m	100m	500m	1000m	10km	50km
	1 hour	2	2	3	3	3	3	3		1 hour	3	3	3	3	3	3	3		1 hour	2	2	3	3	3	3	3
	1 day	3	3	3	3	3	3	3		1 day	3	3	3	3	3	3	3		1 day	3	3	3	3	3	3	3
	1 week	3	3	3	3	3	3	3		1 week	3	3	3	3	3	3	3		1 week	3	3	3	3	3	3	3
	1 month	3	3	3	3	3	3	3		1 month	3	3	3	3	3	3	3		1 month	3	3	3	3	3	3	3
	3 months	3	3	3	3	3	3	3		3 months	3	3	3	3	3	3	3		3 months	3	3	3	3	3	3	3
	Uncertainty	Certain								Uncertainty									Uncertainty	Un-Certain
	Saiga & livestock interaction									Livestock excretion - combined expert opinions									Combined Saiga interaction & livestock excretion									Borrelia afzelia	Likelihood	Uncertainty
Borrelia afzelia	Spring	1m	50m	100m	500m	1000m	10km	50km		Spring	1m	50m	100m	500m	1000m	10km	50km		Spring	1m	50m	100m	500m	1000m	10km	50km		Spring	1	Certain
	1 hour	1	1	1	2	3	3	3		1 hour	1	1	1	1	1	1	1		1 hour	1	1	1	1	1	1	1		summer	1	Certain
	1 day	1	1	2	3	3	3	3		1 day	1	1	1	1	1	1	1		1 day	1	1	1	1	1	1	1		Autumn	1	Certain
	1 week	3	3	3	3	3	3	3		1 week	1	1	1	1	1	1	1		1 week	1	1	1	1	1	1	1		Winter	0	Certain
	1 month	3	3	3	3	3	3	3		1 month	1	1	1	1	1	1	1		1 month	1	1	1	1	1	1	1
	3 months	3	3	3	3	3	3	3		3 months	1	1	1	1	1	1	1		3 months	1	1	1	1	1	1	1
	Summer	1m	50m	100m	500m	1000m	10km	50km		Summer		50m	100m						Summer	1m	50m	100m	500m	1000m	10km	50km
	1 hour	2	2	3	3	3	3	3		1 hour	1	1	1	1	1	1	1		1 hour	1	1	1	1	1	1	1
	1 day	3	3	3	3	3	3	3		1 day	1	1	1	1	1	1	1		1 day	1	1	1	1	1	1	1
	1 week	3	3	3	3	3	3	3		1 week	1	1	1	1	1	1	1		1 week	1	1	1	1	1	1	1
	1 month	3	3	3	3	3	3	3		1 month	1	1	1	1	1	1	1		1 month	1	1	1	1	1	1	1
	3 months	3	3	3	3	3	3	3		3 months	1	1	1	1	1	1	1		3 months	1	1	1	1	1	1	1
	Autumn	1m	50m	100m	500m	1000m	10km	50km		Autumn		50m	100m						Autumn	1m	50m	100m	500m	1000m	10km	50km
	1 hour	2	2	3	3	3	3	3		1 hour	1	1	1	1	1	1	1		1 hour	1	1	1	1	1	1	1
	1 day	3	3	3	3	3	3	3		1 day	1	1	1	1	1	1	1		1 day	1	1	1	1	1	1	1
	1 week	3	3	3	3	3	3	3		1 week	1	1	1	1	1	1	1		1 week	1	1	1	1	1	1	1
	1 month	3	3	3	3	3	3	3		1 month	1	1	1	1	1	1	1		1 month	1	1	1	1	1	1	1
	3 months	3	3	3	3	3	3	3		3 months	1	1	1	1	1	1	1		3 months	1	1	1	1	1	1	1
	Winter	1m	50m	100m	500m	1000m	10km	50km		Winter		50m	100m						Winter	1m	50m	100m	500m	1000m	10km	50km
	1 hour	2	2	3	3	3	3	3		1 hour	0	0	0	0	0	0	0		1 hour	0	0	0	0	0	0	0
	1 day	3	3	3	3	3	3	3		1 day	0	0	0	0	0	0	0		1 day	0	0	0	0	0	0	0
	1 week	3	3	3	3	3	3	3		1 week	0	0	0	0	0	0	0		1 week	0	0	0	0	0	0	0
	1 month	3	3	3	3	3	3	3		1 month	0	0	0	0	0	0	0		1 month	0	0	0	0	0	0	0
	3 months	3	3	3	3	3	3	3		3 months	0	0	0	0	0	0	0		3 months	0	0	0	0	0	0	0
	Uncertainty	Certain								Uncertainty									Uncertainty	Certain
	Saiga & livestock interaction									Livestock excretion - combined expert opinions									Combined Saiga interaction & livestock excretion									Bovine Viral Diarrhoea	Likelihood	Uncertainty
Bovine Viral Diarrhoea	Spring	1m	50m	100m	500m	1000m	10km	50km		Spring	1m	50m	100m	500m	1000m	10km	50km		Spring	1m	50m	100m	500m	1000m	10km	50km		Spring	1	Un-Certain
	1 hour	1	1	1	2	3	3	3		1 hour	2	0	1	1	1	0	0		1 hour	1	0	1	1	1	0	0		summer	1	Un-Certain
	1 day	1	1	2	3	3	3	3		1 day	1	0	0	0	0	0	0		1 day	1	0	0	0	0	0	0		Autumn	1	Un-Certain
	1 week	3	3	3	3	3	3	3		1 week	1	0	0	0	0	0	0		1 week	1	0	0	0	0	0	0		Winter	1	Un-Certain
	1 month	3	3	3	3	3	3	3		1 month	0	0	0	0	0	0	0		1 month	0	0	0	0	0	0	0		Uncertainty	Mid-Certain
	3 months	3	3	3	3	3	3	3		3 months	0	0	0	0	0	0	0		3 months	0	0	0	0	0	0	0
	Summer	1m	50m	100m	500m	1000m	10km	50km		Summer									Summer	1m	50m	100m	500m	1000m	10km	50km
	1 hour	2	2	3	3	3	3	3		1 hour	1	0	1	1	1	0	0		1 hour	1	0	1	1	1	0	0
	1 day	3	3	3	3	3	3	3		1 day	1	0	0	0	0	0	0		1 day	1	0	0	0	0	0	0
	1 week	3	3	3	3	3	3	3		1 week	1	0	0	0	0	0	0		1 week	1	0	0	0	0	0	0
	1 month	3	3	3	3	3	3	3		1 month	0	0	0	0	0	0	0		1 month	0	0	0	0	0	0	0
	3 months	3	3	3	3	3	3	3		3 months	0	0	0	0	0	0	0		3 months	0	0	0	0	0	0	0
	Autumn	1m	50m	100m	500m	1000m	10km	50km		Autumn									Autumn	1m	50m	100m	500m	1000m	10km	50km
	1 hour	2	2	3	3	3	3	3		1 hour	1	0	1	1	1	0	0		1 hour	1	0	1	1	1	0	0
	1 day	3	3	3	3	3	3	3		1 day	1	0	0	0	0	0	0		1 day	1	0	0	0	0	0	0
	1 week	3	3	3	3	3	3	3		1 week	1	0	0	0	0	0	0		1 week	1	0	0	0	0	0	0
	1 month	3	3	3	3	3	3	3		1 month	0	0	0	0	0	0	0		1 month	0	0	0	0	0	0	0
	3 months	3	3	3	3	3	3	3		3 months	0	0	0	0	0	0	0		3 months	0	0	0	0	0	0	0
	Winter	1m	50m	100m	500m	1000m	10km	50km		Winter									Winter	1m	50m	100m	500m	1000m	10km	50km
	1 hour	2	2	3	3	3	3	3		1 hour	1	0	0	0	0	0	0		1 hour	1	0	0	0	0	0	0
	1 day	3	3	3	3	3	3	3		1 day	1	0	0	0	0	0	0		1 day	1	0	0	0	0	0	0
	1 week	3	3	3	3	3	3	3		1 week	1	0	0	0	0	0	0		1 week	1	0	0	0	0	0	0
	1 month	3	3	3	3	3	3	3		1 month	0	0	0	0	0	0	0		1 month	0	0	0	0	0	0	0
	3 months	3	3	3	3	3	3	3		3 months	0	0	0	0	0	0	0		3 months	0	0	0	0	0	0	0
	Uncertainty	Certain								Uncertainty	Un-Certain								Uncertainty	Un-Certain
	Saiga & livestock interaction									Livestock excretion - combined expert opinions									Combined Saiga interaction & livestock excretion									Brucella	Likelihood	Uncertainty
Brucella	Spring	1m	50m	100m	500m	1000m	10km	50km		Spring	1m	50m	100m	500m	1000m	10km	50km		Spring	1m	50m	100m	500m	1000m	10km	50km		Spring	3	Mid-Certain
	1 hour	1	1	1	2	3	3	3		1 hour	3	2	1	1	1	0	0		1 hour	1	1	1	1	1	0	0		summer	3	Mid-Certain
	1 day	1	1	2	3	3	3	3		1 day	3	3	3	2	2	1	0		1 day	1	1	2	2	2	1	0		Autumn	3	Mid-Certain
	1 week	3	3	3	3	3	3	3		1 week	3	2	2	2	1	1	0		1 week	3	2	2	2	1	1	0		Winter	3	Mid-Certain
	1 month	3	3	3	3	3	3	3		1 month	2	1	1	1	1	0	0		1 month	2	1	1	1	1	0	0
	3 months	3	3	3	3	3	3	3		3 months	1	1	1	1	0	0	0		3 months	1	1	1	1	0	0	0
	Summer	1m	50m	100m	500m	1000m	10km	50km		Summer									Summer	1m	50m	100m	500m	1000m	10km	50km
	1 hour	2	2	3	3	3	3	3		1 hour	3	2	1	1	1	0	0		1 hour	2	2	1	1	1	0	0
	1 day	3	3	3	3	3	3	3		1 day	3	2	2	1	1	1	0		1 day	3	2	2	1	1	1	0
	1 week	3	3	3	3	3	3	3		1 week	2	1	1	1	1	0	0		1 week	2	1	1	1	1	0	0
	1 month	3	3	3	3	3	3	3		1 month	1	1	1	1	1	0	0		1 month	1	1	1	1	1	0	0
	3 months	3	3	3	3	3	3	3		3 months	1	1	1	0	0	0	0		3 months	1	1	1	0	0	0	0
	Autumn	1m	50m	100m	500m	1000m	10km	50km		Autumn									Autumn	1m	50m	100m	500m	1000m	10km	50km
	1 hour	2	2	3	3	3	3	3		1 hour	3	2	1	1	1	1	0		1 hour	2	2	1	1	1	1	0
	1 day	3	3	3	3	3	3	3		1 day	3	2	2	1	1	1	0		1 day	3	2	2	1	1	1	0
	1 week	3	3	3	3	3	3	3		1 week	2	2	2	1	1	1	0		1 week	2	2	2	1	1	1	0
	1 month	3	3	3	3	3	3	3		1 month	2	2	2	1	1	0	0		1 month	2	2	2	1	1	0	0
	3 months	3	3	3	3	3	3	3		3 months	1	1	1	1	1	0	0		3 months	1	1	1	1	1	0	0
	Winter	1m	50m	100m	500m	1000m	10km	50km		Winter									Winter	1m	50m	100m	500m	1000m	10km	50km
	1 hour	2	2	3	3	3	3	3		1 hour	3	2	2	1	1	1	0		1 hour	2	2	2	1	1	1	0
	1 day	3	3	3	3	3	3	3		1 day	3	2	2	1	1	0	0		1 day	3	2	2	1	1	0	0
	1 week	3	3	3	3	3	3	3		1 week	3	2	2	1	1	0	0		1 week	3	2	2	1	1	0	0
	1 month	3	3	3	3	3	3	3		1 month	3	2	2	1	1	0	0		1 month	3	2	2	1	1	0	0
	3 months	3	3	3	3	3	3	3		3 months	2	1	0	0	0	0	0		3 months	2	1	0	0	0	0	0
	Uncertainty	Certain								Uncertainty	Mid-certain								Uncertainty	Mid-Certain
	Saiga & livestock interaction									Livestock excretion - combined expert opinions									Combined Saiga interaction & livestock excretion									Burkholderia mallei	Likelihood	Uncertainty
Burkholderia mallei	Spring	1m	50m	100m	500m	1000m	10km	50km		Spring	1m	50m	100m	500m	1000m	10km	50km		Spring	1m	50m	100m	500m	1000m	10km	50km		Spring	1	Un-Certain
	1 hour	1	1	1	2	3	3	3		1 hour	0	0	0	0	0	0	0		1 hour	0	0	0	0	0	0	0		summer	1	Un-Certain
	1 day	1	1	2	3	3	3	3		1 day	1	0	0	0	0	0	0		1 day	1	0	0	0	0	0	0		Autumn	1	Un-Certain
	1 week	3	3	3	3	3	3	3		1 week	1	0	0	0	0	0	0		1 week	1	0	0	0	0	0	0		Winter	1	Un-Certain
	1 month	3	3	3	3	3	3	3		1 month	1	0	0	0	0	0	0		1 month	1	0	0	0	0	0	0		Uncertainty	Mid-Certain
	3 months	3	3	3	3	3	3	3		3 months	1	1	0	0	0	0	0		3 months	1	1	0	0	0	0	0
	Summer	1m	50m	100m	500m	1000m	10km	50km		Summer									Summer	1m	50m	100m	500m	1000m	10km	50km
	1 hour	2	2	3	3	3	3	3		1 hour	1	0	0	0	0	0	0		1 hour	1	0	0	0	0	0	0
	1 day	3	3	3	3	3	3	3		1 day	1	0	0	0	0	0	0		1 day	1	0	0	0	0	0	0
	1 week	3	3	3	3	3	3	3		1 week	1	0	0	0	0	0	0		1 week	1	0	0	0	0	0	0
	1 month	3	3	3	3	3	3	3		1 month	1	0	0	0	0	0	0		1 month	1	0	0	0	0	0	0
	3 months	3	3	3	3	3	3	3		3 months	1	1	0	0	0	0	0		3 months	1	1	0	0	0	0	0
	Autumn	1m	50m	100m	500m	1000m	10km	50km		Autumn									Autumn	1m	50m	100m	500m	1000m	10km	50km
	1 hour	2	2	3	3	3	3	3		1 hour	1	0	0	0	0	0	0		1 hour	1	0	0	0	0	0	0
	1 day	3	3	3	3	3	3	3		1 day	1	0	0	0	0	0	0		1 day	1	0	0	0	0	0	0
	1 week	3	3	3	3	3	3	3		1 week	1	0	0	0	0	0	0		1 week	1	0	0	0	0	0	0
	1 month	3	3	3	3	3	3	3		1 month	1	0	0	0	0	0	0		1 month	1	0	0	0	0	0	0
	3 months	3	3	3	3	3	3	3		3 months	1	1	0	0	0	0	0		3 months	1	1	0	0	0	0	0
	Winter	1m	50m	100m	500m	1000m	10km	50km		Winter									Winter	1m	50m	100m	500m	1000m	10km	50km
	1 hour	2	2	3	3	3	3	3		1 hour	1	0	0	0	0	0	0		1 hour	1	0	0	0	0	0	0
	1 day	3	3	3	3	3	3	3		1 day	1	0	0	0	0	0	0		1 day	1	0	0	0	0	0	0
	1 week	3	3	3	3	3	3	3		1 week	1	0	0	0	0	0	0		1 week	1	0	0	0	0	0	0
	1 month	3	3	3	3	3	3	3		1 month	1	0	0	0	0	0	0		1 month	1	0	0	0	0	0	0
	3 months	3	3	3	3	3	3	3		3 months	1	1	0	0	0	0	0		3 months	1	1	0	0	0	0	0
	Uncertainty	Certain								Uncertainty	Uncertain								Uncertainty	Un-Certain
	Saiga & livestock interaction									Livestock excretion - combined expert opinions									Combined Saiga interaction & livestock excretion									Chlamydophilia	Likelihood	Uncertainty
Chlamydophilia	Spring	1m	50m	100m	500m	1000m	10km	50km		Spring	1m	50m	100m	500m	1000m	10km	50km		Spring	1m	50m	100m	500m	1000m	10km	50km		Spring	2	Un-Certain
	1 hour	1	1	1	2	3	3	3		1 hour	3	3	2	1	1	1	0		1 hour	1	1	1	1	1	1	0		summer	3	Un-Certain
	1 day	1	1	2	3	3	3	3		1 day	3	3	2	1	1	1	0		1 day	1	1	2	1	1	1	0		Autumn	3	Un-Certain
	1 week	3	3	3	3	3	3	3		1 week	2	1	1	1	1	1	0		1 week	2	1	1	1	1	1	0		Winter	3	Un-Certain
	1 month	3	3	3	3	3	3	3		1 month	1	1	1	1	0	0	0		1 month	1	1	1	1	0	0	0
	3 months	3	3	3	3	3	3	3		3 months	1	0	0	0	0	0	0		3 months	1	0	0	0	0	0	0
	Summer	1m	50m	100m	500m	1000m	10km	50km		Summer									Summer	1m	50m	100m	500m	1000m	10km	50km
	1 hour	2	2	3	3	3	3	3		1 hour	3	2	2	1	1	0	0		1 hour	2	2	2	1	1	0	0
	1 day	3	3	3	3	3	3	3		1 day	3	2	2	1	1	0	0		1 day	3	2	2	1	1	0	0
	1 week	3	3	3	3	3	3	3		1 week	2	2	1	1	1	0	0		1 week	2	2	1	1	1	0	0
	1 month	3	3	3	3	3	3	3		1 month	1	1	1	1	0	0	0		1 month	1	1	1	1	0	0	0
	3 months	3	3	3	3	3	3	3		3 months	1	0	0	0	0	0	0		3 months	1	0	0	0	0	0	0
	Autumn	1m	50m	100m	500m	1000m	10km	50km		Autumn									Autumn	1m	50m	100m	500m	1000m	10km	50km
	1 hour	2	2	3	3	3	3	3		1 hour	3	2	2	1	1	0	0		1 hour	2	2	2	1	1	0	0
	1 day	3	3	3	3	3	3	3		1 day	3	2	2	1	1	0	0		1 day	3	2	2	1	1	0	0
	1 week	3	3	3	3	3	3	3		1 week	2	2	1	1	1	0	0		1 week	2	2	1	1	1	0	0
	1 month	3	3	3	3	3	3	3		1 month	2	2	1	1	0	0	0		1 month	2	2	1	1	0	0	0
	3 months	3	3	3	3	3	3	3		3 months	1	1	0	0	0	0	0		3 months	1	1	0	0	0	0	0
	Winter	1m	50m	100m	500m	1000m	10km	50km		Winter									Winter	1m	50m	100m	500m	1000m	10km	50km
	1 hour	2	2	3	3	3	3	3		1 hour	3	2	2	1	1	0	0		1 hour	2	2	2	1	1	0	0
	1 day	3	3	3	3	3	3	3		1 day	3	2	2	1	1	0	0		1 day	3	2	2	1	1	0	0
	1 week	3	3	3	3	3	3	3		1 week	2	2	1	1	1	0	0		1 week	2	2	1	1	1	0	0
	1 month	3	3	3	3	3	3	3		1 month	2	2	1	1	0	0	0		1 month	2	2	1	1	0	0	0
	3 months	3	3	3	3	3	3	3		3 months	1	1	0	0	0	0	0		3 months	1	1	0	0	0	0	0
	Uncertainty	Certain								Uncertainty	Un-Certain								Uncertainty	Un-Certain
	Saiga & livestock interaction									Livestock excretion - combined expert opinions									Combined Saiga interaction & livestock excretion									Chlostridium piliforme	Likelihood	Uncertainty
Chlostridium piliforme	Spring	1m	50m	100m	500m	1000m	10km	50km		Spring	1m	50m	100m	500m	1000m	10km	50km		Spring	1m	50m	100m	500m	1000m	10km	50km		Spring	3	Mid-Certain
	1 hour	1	1	1	2	3	3	3		1 hour	3	2	1	1	1	1	1		1 hour	1	1	1	1	1	1	1		summer	3	Mid-Certain
	1 day	1	1	2	3	3	3	3		1 day	3	2	2	2	1	1	1		1 day	1	1	2	2	1	1	1		Autumn	3	Mid-Certain
	1 week	3	3	3	3	3	3	3		1 week	3	2	2	2	2	1	1		1 week	3	2	2	2	2	1	1		Winter	3	Mid-Certain
	1 month	3	3	3	3	3	3	3		1 month	3	2	2	2	2	1	1		1 month	3	2	2	2	2	1	1		Uncertainty	Mid-Certain
	3 months	3	3	3	3	3	3	3		3 months	2	2	2	2	2	1	1		3 months	2	2	2	2	2	1	1
	Summer	1m	50m	100m	500m	1000m	10km	50km		Summer									Summer	1m	50m	100m	500m	1000m	10km	50km
	1 hour	2	2	3	3	3	3	3		1 hour	3	3	2	2	2	1	1		1 hour	2	2	2	2	2	1	1
	1 day	3	3	3	3	3	3	3		1 day	3	2	2	2	2	1	1		1 day	3	2	2	2	2	1	1
	1 week	3	3	3	3	3	3	3		1 week	3	2	2	2	2	1	1		1 week	3	2	2	2	2	1	1
	1 month	3	3	3	3	3	3	3		1 month	3	2	2	2	2	1	1		1 month	3	2	2	2	2	1	1
	3 months	3	3	3	3	3	3	3		3 months	2	2	2	1	1	1	1		3 months	2	2	2	1	1	1	1
	Autumn	1m	50m	100m	500m	1000m	10km	50km		Autumn									Autumn	1m	50m	100m	500m	1000m	10km	50km
	1 hour	2	2	3	3	3	3	3		1 hour	3	3	2	2	2	1	1		1 hour	2	2	2	2	2	1	1
	1 day	3	3	3	3	3	3	3		1 day	3	2	2	2	2	1	1		1 day	3	2	2	2	2	1	1
	1 week	3	3	3	3	3	3	3		1 week	3	2	2	2	2	1	1		1 week	3	2	2	2	2	1	1
	1 month	3	3	3	3	3	3	3		1 month	3	2	2	2	2	1	1		1 month	3	2	2	2	2	1	1
	3 months	3	3	3	3	3	3	3		3 months	2	2	2	1	1	1	1		3 months	2	2	2	1	1	1	1
	Winter	1m	50m	100m	500m	1000m	10km	50km		Winter									Winter	1m	50m	100m	500m	1000m	10km	50km
	1 hour	2	2	3	3	3	3	3		1 hour	3	3	2	2	2	1	1		1 hour	2	2	2	2	2	1	1
	1 day	3	3	3	3	3	3	3		1 day	3	2	2	2	2	1	1		1 day	3	2	2	2	2	1	1
	1 week	3	3	3	3	3	3	3		1 week	3	2	2	2	2	1	1		1 week	3	2	2	2	2	1	1
	1 month	3	3	3	3	3	3	3		1 month	3	2	2	2	2	1	1		1 month	3	2	2	2	2	1	1
	3 months	3	3	3	3	3	3	3		3 months	2	2	2	1	1	1	1		3 months	2	2	2	1	1	1	1
	Uncertainty	Certain								Uncertainty	Mid-Certain								Uncertainty	Mid-Certain
	Saiga & livestock interaction									Livestock excretion - combined expert opinions									Combined Saiga interaction & livestock excretion									Contagious Caprine pluerophneum	Likelihood	Uncertainty
Contagious Caprine pluerophneum	Spring	1m	50m	100m	500m	1000m	10km	50km		Spring	1m	50m	100m	500m	1000m	10km	50km		Spring	1m	50m	100m	500m	1000m	10km	50km		Spring	1	Mid-certain
	1 hour	1	1	1	2	3	3	3		1 hour	2	1	1	1	1	0	0		1 hour	1	1	1	1	1	0	0		summer	1	Mid-certain
	1 day	1	1	2	3	3	3	3		1 day	1	1	1	1	0	0	0		1 day	1	1	1	1	0	0	0		Autumn	1	Mid-certain
	1 week	3	3	3	3	3	3	3		1 week	0	0	0	1	1	0	0		1 week	0	0	0	1	1	0	0		Winter	1	Mid-certain
	1 month	3	3	3	3	3	3	3		1 month	0	0	0	1	1	0	0		1 month	0	0	0	1	1	0	0
	3 months	3	3	3	3	3	3	3		3 months	0	0	0	1	1	0	0		3 months	0	0	0	1	1	0	0
	Summer	1m	50m	100m	500m	1000m	10km	50km		Summer									Summer	1m	50m	100m	500m	1000m	10km	50km
	1 hour	2	2	3	3	3	3	3		1 hour	1	1	1	1	1	0	0		1 hour	1	1	1	1	1	0	0
	1 day	3	3	3	3	3	3	3		1 day	1	1	1	1	0	0	0		1 day	1	1	1	1	0	0	0
	1 week	3	3	3	3	3	3	3		1 week	0	0	0	1	1	0	0		1 week	0	0	0	1	1	0	0
	1 month	3	3	3	3	3	3	3		1 month	0	0	0	1	1	0	0		1 month	0	0	0	1	1	0	0
	3 months	3	3	3	3	3	3	3		3 months	0	0	0	1	1	0	0		3 months	0	0	0	1	1	0	0
	Autumn	1m	50m	100m	500m	1000m	10km	50km		Autumn									Autumn	1m	50m	100m	500m	1000m	10km	50km
	1 hour	2	2	3	3	3	3	3		1 hour	1	1	1	1	1	0	0		1 hour	1	1	1	1	1	0	0
	1 day	3	3	3	3	3	3	3		1 day	1	1	1	1	0	0	0		1 day	1	1	1	1	0	0	0
	1 week	3	3	3	3	3	3	3		1 week	0	0	0	1	1	0	0		1 week	0	0	0	1	1	0	0
	1 month	3	3	3	3	3	3	3		1 month	0	0	0	1	1	0	0		1 month	0	0	0	1	1	0	0
	3 months	3	3	3	3	3	3	3		3 months	0	0	0	1	1	0	0		3 months	0	0	0	1	1	0	0
	Winter	1m	50m	100m	500m	1000m	10km	50km		Winter									Winter	1m	50m	100m	500m	1000m	10km	50km
	1 hour	2	2	3	3	3	3	3		1 hour	1	1	1	1	1	0	0		1 hour	1	1	1	1	1	0	0
	1 day	3	3	3	3	3	3	3		1 day	1	1	1	1	0	0	0		1 day	1	1	1	1	0	0	0
	1 week	3	3	3	3	3	3	3		1 week	0	0	0	1	1	0	0		1 week	0	0	0	1	1	0	0
	1 month	3	3	3	3	3	3	3		1 month	0	0	0	1	1	0	0		1 month	0	0	0	1	1	0	0
	3 months	3	3	3	3	3	3	3		3 months	0	0	0	1	1	0	0		3 months	0	0	0	1	1	0	0
	Uncertainty	Certain								Uncertainty	Mid-certain								Uncertainty	Mid-certain
										Comments									Comments
	Saiga & livestock interaction									Livestock excretion - combined expert opinions									Combined Saiga interaction & livestock excretion									Crimean Congo Fever	Likelihood	Uncertainty
Crimean Congo Fever	Spring	1m	50m	100m	500m	1000m	10km	50km		Spring	1m	50m	100m	500m	1000m	10km	50km		Spring	1m	50m	100m	500m	1000m	10km	50km		Spring	1	Mid-Certain
	1 hour	1	1	1	2	3	3	3		1 hour	1.5	0.5	0	0	0	0	0		1 hour	1	0.5	0	0	0	0	0		summer	1	Mid-Certain
	1 day	1	1	2	3	3	3	3		1 day	1.5	0.5	0.5	0.5	0.5	0	0		1 day	1	0.5	0.5	0.5	0.5	0	0		Autumn	1	Mid-Certain
	1 week	3	3	3	3	3	3	3		1 week	1	0.5	0.5	0.5	0.5	0	0		1 week	1	0.5	0.5	0.5	0.5	0	0		Winter	1	Mid-Certain
	1 month	3	3	3	3	3	3	3		1 month	1	0	0	0	0	0	0		1 month	1	0	0	0	0	0	0		Uncertainty	Mid-Certain
	3 months	3	3	3	3	3	3	3		3 months	0.5	0	0	0	0	0	0		3 months	0.5	0	0	0	0	0	0
	Summer	1m	50m	100m	500m	1000m	10km	50km		Summer	1m	50m	100m	500m	1000m	10km	50km		Summer	1m	50m	100m	500m	1000m	10km	50km
	1 hour	2	2	3	3	3	3	3		1 hour	1	0.5	0	0	0	0	0		1 hour	1	0.5	0	0	0	0	0
	1 day	3	3	3	3	3	3	3		1 day	1	0.5	0.5	0.5	0.5	0	0		1 day	1	0.5	0.5	0.5	0.5	0	0
	1 week	3	3	3	3	3	3	3		1 week	1	0.5	0.5	0.5	0.5	0	0		1 week	1	0.5	0.5	0.5	0.5	0	0
	1 month	3	3	3	3	3	3	3		1 month	1	0	0	0	0	0	0		1 month	1	0	0	0	0	0	0
	3 months	3	3	3	3	3	3	3		3 months	0.5	0	0	0	0	0	0		3 months	0.5	0	0	0	0	0	0
	Autumn	1m	50m	100m	500m	1000m	10km	50km		Autumn	1m	50m	100m	500m	1000m	10km	50km		Autumn	1m	50m	100m	500m	1000m	10km	50km
	1 hour	2	2	3	3	3	3	3		1 hour	1	0.5	0	0	0	0	0		1 hour	1	0.5	0	0	0	0	0
	1 day	3	3	3	3	3	3	3		1 day	1	0.5	0.5	0.5	0.5	0	0		1 day	1	0.5	0.5	0.5	0.5	0	0
	1 week	3	3	3	3	3	3	3		1 week	1	0.5	0.5	0.5	0.5	0	0		1 week	1	0.5	0.5	0.5	0.5	0	0
	1 month	3	3	3	3	3	3	3		1 month	1	0	0	0	0	0	0		1 month	1	0	0	0	0	0	0
	3 months	3	3	3	3	3	3	3		3 months	0.5	0	0	0	0	0	0		3 months	0.5	0	0	0	0	0	0
	Winter	1m	50m	100m	500m	1000m	10km	50km		Winter	1m	50m	100m	500m	1000m	10km	50km		Winter	1m	50m	100m	500m	1000m	10km	50km
	1 hour	2	2	3	3	3	3	3		1 hour	1	0.5	0	0	0	0	0		1 hour	1	0.5	0	0	0	0	0
	1 day	3	3	3	3	3	3	3		1 day	1	0.5	0.5	0.5	0.5	0	0		1 day	1	0.5	0.5	0.5	0.5	0	0
	1 week	3	3	3	3	3	3	3		1 week	1	0.5	0.5	0.5	0.5	0	0		1 week	1	0.5	0.5	0.5	0.5	0	0
	1 month	3	3	3	3	3	3	3		1 month	1	0	0	0	0	0	0		1 month	1	0	0	0	0	0	0
	3 months	3	3	3	3	3	3	3		3 months	0.5	0	0	0	0	0	0		3 months	0.5	0	0	0	0	0	0
	Uncertainty	Certain								Uncertainty	Mid-certain								Uncertainty	Mid-Certain
	Saiga & livestock interaction									Livestock excretion - combined expert opinions									Combined Saiga interaction & livestock excretion									Echinococcus granulosus	Likelihood	Uncertainty
Echinococcus granulosus	Spring	1m	50m	100m	500m	1000m	10km	50km		Spring	1m	50m	100m	500m	1000m	10km	50km		Spring	1m	50m	100m	500m	1000m	10km	50km		Spring	0	Certain
	1 hour	1	1	1	2	3	3	3		1 hour	0	0	0	0	0	0	0		1 hour	0	0	0	0	0	0	0		summer	0	Certain
	1 day	1	1	2	3	3	3	3		1 day	0	0	0	0	0	0	0		1 day	0	0	0	0	0	0	0		Autumn	0	Certain
	1 week	3	3	3	3	3	3	3		1 week	0	0	0	0	0	0	0		1 week	0	0	0	0	0	0	0		Winter	0	Certain
	1 month	3	3	3	3	3	3	3		1 month	0	0	0	0	0	0	0		1 month	0	0	0	0	0	0	0
	3 months	3	3	3	3	3	3	3		3 months	0	0	0	0	0	0	0		3 months	0	0	0	0	0	0	0
	Summer	1m	50m	100m	500m	1000m	10km	50km		Summer									Summer	1m	50m	100m	500m	1000m	10km	50km
	1 hour	2	2	3	3	3	3	3		1 hour	0	0	0	0	0	0	0		1 hour	0	0	0	0	0	0	0
	1 day	3	3	3	3	3	3	3		1 day	0	0	0	0	0	0	0		1 day	0	0	0	0	0	0	0
	1 week	3	3	3	3	3	3	3		1 week	0	0	0	0	0	0	0		1 week	0	0	0	0	0	0	0
	1 month	3	3	3	3	3	3	3		1 month	0	0	0	0	0	0	0		1 month	0	0	0	0	0	0	0
	3 months	3	3	3	3	3	3	3		3 months	0	0	0	0	0	0	0		3 months	0	0	0	0	0	0	0
	Autumn	1m	50m	100m	500m	1000m	10km	50km		Autumn									Autumn	1m	50m	100m	500m	1000m	10km	50km
	1 hour	2	2	3	3	3	3	3		1 hour	0	0	0	0	0	0	0		1 hour	0	0	0	0	0	0	0
	1 day	3	3	3	3	3	3	3		1 day	0	0	0	0	0	0	0		1 day	0	0	0	0	0	0	0
	1 week	3	3	3	3	3	3	3		1 week	0	0	0	0	0	0	0		1 week	0	0	0	0	0	0	0
	1 month	3	3	3	3	3	3	3		1 month	0	0	0	0	0	0	0		1 month	0	0	0	0	0	0	0
	3 months	3	3	3	3	3	3	3		3 months	0	0	0	0	0	0	0		3 months	0	0	0	0	0	0	0
	Winter	1m	50m	100m	500m	1000m	10km	50km		Winter									Winter	1m	50m	100m	500m	1000m	10km	50km
	1 hour	2	2	3	3	3	3	3		1 hour	0	0	0	0	0	0	0		1 hour	0	0	0	0	0	0	0
	1 day	3	3	3	3	3	3	3		1 day	0	0	0	0	0	0	0		1 day	0	0	0	0	0	0	0
	1 week	3	3	3	3	3	3	3		1 week	0	0	0	0	0	0	0		1 week	0	0	0	0	0	0	0
	1 month	3	3	3	3	3	3	3		1 month	0	0	0	0	0	0	0		1 month	0	0	0	0	0	0	0
	3 months	3	3	3	3	3	3	3		3 months	0	0	0	0	0	0	0		3 months	0	0	0	0	0	0	0
	Uncertainty	Certain								Uncertainty	Certain								Uncertainty	Certain
	Saiga & livestock interaction									Livestock excretion - combined expert opinions									Combined Saiga interaction & livestock excretion									Epizootic hemorrhagic disease virus	Likelihood	Uncertainty
Epizootic hemorrhagic disease virus	Spring	1m	50m	100m	500m	1000m	10km	50km		Spring	1m	50m	100m	500m	1000m	10km	50km		Spring	1m	50m	100m	500m	1000m	10km	50km		Spring	1	Mid Certain
	1 hour	1	1	1	2	3	3	3		1 hour	1	1	1	0	0	0	0		1 hour	1	1	1	0	0	0	0		summer	0	Mid Certain
	1 day	1	1	2	3	3	3	3		1 day	0	0	0	0	0	0	0		1 day	0	0	0	0	0	0	0		Autumn	0	Mid Certain
	1 week	3	3	3	3	3	3	3		1 week	0	0	0	0	0	0	0		1 week	0	0	0	0	0	0	0		Winter	0	Mid Certain
	1 month	3	3	3	3	3	3	3		1 month	0	0	0	0	0	0	0		1 month	0	0	0	0	0	0	0		Uncertainty	Mid-Certain
	3 months	3	3	3	3	3	3	3		3 months	0	0	0	0	0	0	0		3 months	0	0	0	0	0	0	0
	Summer	1m	50m	100m	500m	1000m	10km	50km		Summer									Summer	1m	50m	100m	500m	1000m	10km	50km
	1 hour	2	2	3	3	3	3	3		1 hour	0	0	0	0	0	0	0		1 hour	0	0	0	0	0	0	0
	1 day	3	3	3	3	3	3	3		1 day	0	0	0	0	0	0	0		1 day	0	0	0	0	0	0	0
	1 week	3	3	3	3	3	3	3		1 week	0	0	0	0	0	0	0		1 week	0	0	0	0	0	0	0
	1 month	3	3	3	3	3	3	3		1 month	0	0	0	0	0	0	0		1 month	0	0	0	0	0	0	0
	3 months	3	3	3	3	3	3	3		3 months	0	0	0	0	0	0	0		3 months	0	0	0	0	0	0	0
	Autumn	1m	50m	100m	500m	1000m	10km	50km		Autumn									Autumn	1m	50m	100m	500m	1000m	10km	50km
	1 hour	2	2	3	3	3	3	3		1 hour	0	0	0	0	0	0	0		1 hour	0	0	0	0	0	0	0
	1 day	3	3	3	3	3	3	3		1 day	0	0	0	0	0	0	0		1 day	0	0	0	0	0	0	0
	1 week	3	3	3	3	3	3	3		1 week	0	0	0	0	0	0	0		1 week	0	0	0	0	0	0	0
	1 month	3	3	3	3	3	3	3		1 month	0	0	0	0	0	0	0		1 month	0	0	0	0	0	0	0
	3 months	3	3	3	3	3	3	3		3 months	0	0	0	0	0	0	0		3 months	0	0	0	0	0	0	0
	Winter	1m	50m	100m	500m	1000m	10km	50km		Winter									Winter	1m	50m	100m	500m	1000m	10km	50km
	1 hour	2	2	3	3	3	3	3		1 hour	0	0	0	0	0	0	0		1 hour	0	0	0	0	0	0	0
	1 day	3	3	3	3	3	3	3		1 day	0	0	0	0	0	0	0		1 day	0	0	0	0	0	0	0
	1 week	3	3	3	3	3	3	3		1 week	0	0	0	0	0	0	0		1 week	0	0	0	0	0	0	0
	1 month	3	3	3	3	3	3	3		1 month	0	0	0	0	0	0	0		1 month	0	0	0	0	0	0	0
	3 months	3	3	3	3	3	3	3		3 months	0	0	0	0	0	0	0		3 months	0	0	0	0	0	0	0
	Uncertainty	Certain								Uncertainty	Mid-Certain								Uncertainty	Mid Certain
	Saiga & livestock interaction									Livestock excretion - combined expert opinions									Combined Saiga interaction & livestock excretion									Fasciola gigantic - magna	Likelihood	Uncertainty
Fasciola gigantic - magna	Spring	1m	50m	100m	500m	1000m	10km	50km		Spring	1m	50m	100m	500m	1000m	10km	50km		Spring	1m	50m	100m	500m	1000m	10km	50km		Spring	1	Mid-certain
	1 hour	1	1	1	2	3	3	3		1 hour	2	2	2	1	1	1	1		1 hour	1	1	1	1	1	1	1		summer	1	Mid-certain
	1 day	1	1	2	3	3	3	3		1 day	1	1	1	1	1	1	1		1 day	1	1	1	1	1	1	1		Autumn	1	Mid-certain
	1 week	3	3	3	3	3	3	3		1 week	1	1	1	1	1	1	1		1 week	1	1	1	1	1	1	1		Winter	1	Mid-certain
	1 month	3	3	3	3	3	3	3		1 month	1	1	1	1	1	1	1		1 month	1	1	1	1	1	1	1
	3 months	3	3	3	3	3	3	3		3 months	1	1	1	1	1	1	1		3 months	1	1	1	1	1	1	1
	Summer	1m	50m	100m	500m	1000m	10km	50km		Summer									Summer	1m	50m	100m	500m	1000m	10km	50km
	1 hour	2	2	3	3	3	3	3		1 hour	1	1	1	1	1	1	1		1 hour	1	1	1	1	1	1	1
	1 day	3	3	3	3	3	3	3		1 day	1	1	1	1	1	1	1		1 day	1	1	1	1	1	1	1
	1 week	3	3	3	3	3	3	3		1 week	1	1	1	1	1	1	1		1 week	1	1	1	1	1	1	1
	1 month	3	3	3	3	3	3	3		1 month	1	1	1	1	1	1	1		1 month	1	1	1	1	1	1	1
	3 months	3	3	3	3	3	3	3		3 months	1	1	1	1	1	1	1		3 months	1	1	1	1	1	1	1
	Autumn	1m	50m	100m	500m	1000m	10km	50km		Autumn									Autumn	1m	50m	100m	500m	1000m	10km	50km
	1 hour	2	2	3	3	3	3	3		1 hour	1	1	1	1	1	1	1		1 hour	1	1	1	1	1	1	1
	1 day	3	3	3	3	3	3	3		1 day	1	1	1	1	1	1	1		1 day	1	1	1	1	1	1	1
	1 week	3	3	3	3	3	3	3		1 week	1	1	1	1	1	1	1		1 week	1	1	1	1	1	1	1
	1 month	3	3	3	3	3	3	3		1 month	1	1	1	1	1	1	1		1 month	1	1	1	1	1	1	1
	3 months	3	3	3	3	3	3	3		3 months	1	1	1	1	1	1	1		3 months	1	1	1	1	1	1	1
	Winter	1m	50m	100m	500m	1000m	10km	50km		Winter									Winter	1m	50m	100m	500m	1000m	10km	50km
	1 hour	2	2	3	3	3	3	3		1 hour	1	1	1	1	1	1	1		1 hour	1	1	1	1	1	1	1
	1 day	3	3	3	3	3	3	3		1 day	1	1	1	1	1	1	1		1 day	1	1	1	1	1	1	1
	1 week	3	3	3	3	3	3	3		1 week	1	1	1	1	1	1	1		1 week	1	1	1	1	1	1	1
	1 month	3	3	3	3	3	3	3		1 month	1	1	1	1	1	1	1		1 month	1	1	1	1	1	1	1
	3 months	3	3	3	3	3	3	3		3 months	1	1	1	1	1	1	1		3 months	1	1	1	1	1	1	1
	Uncertainty	Certain								Uncertainty	Mid-certain								Uncertainty	Mid-certain
	Saiga & livestock interaction									Livestock excretion - combined expert opinions									Combined Saiga interaction & livestock excretion									Foot & Mouth	Likelihood	Uncertainty
Foot & Mouth	Spring	1m	50m	100m	500m	1000m	10km	50km		Spring	1m	50m	100m	500m	1000m	10km	50km		Spring	1m	50m	100m	500m	1000m	10km	50km		Spring	2	Mid-certain
	1 hour	1	1	1	2	3	3	3		1 hour	3	3	2	2	2	2	2		1 hour	1	1	1	2	2	2	2		summer	3	Mid-certain
	1 day	1	1	2	3	3	3	3		1 day	3	2	2	2	2	2	2		1 day	1	1	2	2	2	2	2		Autumn	3	Mid-certain
	1 week	3	3	3	3	3	3	3		1 week	2	2	2	2	2	2	2		1 week	2	2	2	2	2	2	2		Winter	3	Mid-certain
	1 month	3	3	3	3	3	3	3		1 month	2	2	2	2	2	2	2		1 month	2	2	2	2	2	2	2		Uncertainty	Mid-Certain
	3 months	3	3	3	3	3	3	3		3 months	2	2	2	2	2	2	2		3 months	2	2	2	2	2	2	2
	Summer	1m	50m	100m	500m	1000m	10km	50km		Summer									Summer	1m	50m	100m	500m	1000m	10km	50km
	1 hour	2	2	3	3	3	3	3		1 hour	3	3	2	2	2	2	2		1 hour	2	2	2	2	2	2	2
	1 day	3	3	3	3	3	3	3		1 day	3	2	2	2	2	2	2		1 day	3	2	2	2	2	2	2
	1 week	3	3	3	3	3	3	3		1 week	2	2	2	2	2	2	2		1 week	2	2	2	2	2	2	2
	1 month	3	3	3	3	3	3	3		1 month	2	2	2	2	2	2	2		1 month	2	2	2	2	2	2	2
	3 months	3	3	3	3	3	3	3		3 months	2	2	2	2	2	2	2		3 months	2	2	2	2	2	2	2
	Autumn	1m	50m	100m	500m	1000m	10km	50km		Autumn									Autumn	1m	50m	100m	500m	1000m	10km	50km
	1 hour	2	2	3	3	3	3	3		1 hour	3	3	3	3	3	3	3		1 hour	2	2	3	3	3	3	3
	1 day	3	3	3	3	3	3	3		1 day	3	3	3	3	3	3	3		1 day	3	3	3	3	3	3	3
	1 week	3	3	3	3	3	3	3		1 week	3	3	3	3	3	3	3		1 week	3	3	3	3	3	3	3
	1 month	3	3	3	3	3	3	3		1 month	3	3	3	3	3	3	3		1 month	3	3	3	3	3	3	3
	3 months	3	3	3	3	3	3	3		3 months	3	3	3	3	3	3	3		3 months	3	3	3	3	3	3	3
	Winter	1m	50m	100m	500m	1000m	10km	50km		Winter									Winter	1m	50m	100m	500m	1000m	10km	50km
	1 hour	2	2	3	3	3	3	3		1 hour	3	3	3	3	3	3	3		1 hour	2	2	3	3	3	3	3
	1 day	3	3	3	3	3	3	3		1 day	3	3	3	3	3	3	3		1 day	3	3	3	3	3	3	3
	1 week	3	3	3	3	3	3	3		1 week	3	3	3	3	3	3	3		1 week	3	3	3	3	3	3	3
	1 month	3	3	3	3	3	3	3		1 month	3	3	3	3	3	3	3		1 month	3	3	3	3	3	3	3
	3 months	3	3	3	3	3	3	3		3 months	3	3	3	3	3	3	3		3 months	3	3	3	3	3	3	3
	Uncertainty	Certain								Uncertainty	Mid-certain								Uncertainty	Mid-certain
	Saiga & livestock interaction									Livestock excretion - combined expert opinions									Combined Saiga interaction & livestock excretion									Helminths	Likelihood	Uncertainty
Helminths	Spring	1m	50m	100m	500m	1000m	10km	50km		Spring	1m	50m	100m	500m	1000m	10km	50km		Spring	1m	50m	100m	500m	1000m	10km	50km		Spring	2	Un-Certain
	1 hour	1	1	1	2	3	3	3		1 hour	2	2	2	1	1	0	0		1 hour	1	1	1	1	1	0	0		summer	2	Un-Certain
	1 day	1	1	2	3	3	3	3		1 day	2	2	1	1	1	0	0		1 day	1	1	1	1	1	0	0		Autumn	2	Un-Certain
	1 week	3	3	3	3	3	3	3		1 week	2	1	1	1	1	0	0		1 week	2	1	1	1	1	0	0		Winter	2	Un-Certain
	1 month	3	3	3	3	3	3	3		1 month	1	1	0	0	0	0	0		1 month	1	1	0	0	0	0	0
	3 months	3	3	3	3	3	3	3		3 months	1	1	0	0	0	0	0		3 months	1	1	0	0	0	0	0
	Summer	1m	50m	100m	500m	1000m	10km	50km		Summer									Summer	1m	50m	100m	500m	1000m	10km	50km
	1 hour	2	2	3	3	3	3	3		1 hour	2	2	2	1	1	0	0		1 hour	2	2	2	1	1	0	0
	1 day	3	3	3	3	3	3	3		1 day	2	2	1	1	1	0	0		1 day	2	2	1	1	1	0	0
	1 week	3	3	3	3	3	3	3		1 week	2	1	1	1	1	0	0		1 week	2	1	1	1	1	0	0
	1 month	3	3	3	3	3	3	3		1 month	1	1	1	0	0	0	0		1 month	1	1	1	0	0	0	0
	3 months	3	3	3	3	3	3	3		3 months	1	1	0	0	0	0	0		3 months	1	1	0	0	0	0	0
	Autumn	1m	50m	100m	500m	1000m	10km	50km		Autumn									Autumn	1m	50m	100m	500m	1000m	10km	50km
	1 hour	2	2	3	3	3	3	3		1 hour	2	2	2	1	1	0	0		1 hour	2	2	2	1	1	0	0
	1 day	3	3	3	3	3	3	3		1 day	2	2	1	1	1	0	0		1 day	2	2	1	1	1	0	0
	1 week	3	3	3	3	3	3	3		1 week	2	1	1	1	1	0	0		1 week	2	1	1	1	1	0	0
	1 month	3	3	3	3	3	3	3		1 month	1	1	1	0	0	0	0		1 month	1	1	1	0	0	0	0
	3 months	3	3	3	3	3	3	3		3 months	1	1	0	0	0	0	0		3 months	1	1	0	0	0	0	0
	Winter	1m	50m	100m	500m	1000m	10km	50km		Winter									Winter	1m	50m	100m	500m	1000m	10km	50km
	1 hour	2	2	3	3	3	3	3		1 hour	2	2	2	1	1	0	0		1 hour	2	2	2	1	1	0	0
	1 day	3	3	3	3	3	3	3		1 day	2	2	1	1	1	0	0		1 day	2	2	1	1	1	0	0
	1 week	3	3	3	3	3	3	3		1 week	2	1	1	1	1	0	0		1 week	2	1	1	1	1	0	0
	1 month	3	3	3	3	3	3	3		1 month	1	1	1	0	0	0	0		1 month	1	1	1	0	0	0	0
	3 months	3	3	3	3	3	3	3		3 months	1	1	0	0	0	0	0		3 months	1	1	0	0	0	0	0
	Uncertainty	1								Uncertainty	Un-Certain								Uncertainty	Un-Certain
	Saiga & livestock interaction									Livestock excretion - combined expert opinions									Combined Saiga interaction & livestock excretion									Leptospira interrogans	Likelihood	Uncertainty
Leptospira interrogans	Spring	1m	50m	100m	500m	1000m	10km	50km		Spring	1m	50m	100m	500m	1000m	10km	50km		Spring	1m	50m	100m	500m	1000m	10km	50km		Spring	2	Mid-certain
	1 hour	1	1	1	2	3	3	3		1 hour	3	3	2	1	0	0	0		1 hour	1	1	1	1	0	0	0		summer	3	Mid-certain
	1 day	1	1	2	3	3	3	3		1 day	3	3	2	1	1	0	0		1 day	1	1	2	1	1	0	0		Autumn	3	Mid-certain
	1 week	3	3	3	3	3	3	3		1 week	2	2	2	1	1	0	0		1 week	2	2	2	1	1	0	0		Winter	2	Mid-certain
	1 month	3	3	3	3	3	3	3		1 month	2	1	1	0	0	0	0		1 month	2	1	1	0	0	0	0		Uncertainty	Mid-Certain
	3 months	3	3	3	3	3	3	3		3 months	1	1	1	0	0	0	0		3 months	1	1	1	0	0	0	0
	Summer	1m	50m	100m	500m	1000m	10km	50km		Summer									Summer	1m	50m	100m	500m	1000m	10km	50km
	1 hour	2	2	3	3	3	3	3		1 hour	3	3	3	0	0	0	0		1 hour	2	2	3	0	0	0	0
	1 day	3	3	3	3	3	3	3		1 day	3	3	3	2	1	0	0		1 day	3	3	3	2	1	0	0
	1 week	3	3	3	3	3	3	3		1 week	3	3	2	1	1	0	0		1 week	3	3	2	1	1	0	0
	1 month	3	3	3	3	3	3	3		1 month	2	2	1	0	0	0	0		1 month	2	2	1	0	0	0	0
	3 months	3	3	3	3	3	3	3		3 months	2	1	1	0	0	0	0		3 months	2	1	1	0	0	0	0
	Autumn	1m	50m	100m	500m	1000m	10km	50km		Autumn									Autumn	1m	50m	100m	500m	1000m	10km	50km
	1 hour	2	2	3	3	3	3	3		1 hour	3	3	3	0	0	0	0		1 hour	2	2	3	0	0	0	0
	1 day	3	3	3	3	3	3	3		1 day	3	3	3	2	1	0	0		1 day	3	3	3	2	1	0	0
	1 week	3	3	3	3	3	3	3		1 week	3	3	2	1	1	0	0		1 week	3	3	2	1	1	0	0
	1 month	3	3	3	3	3	3	3		1 month	2	2	1	0	0	0	0		1 month	2	2	1	0	0	0	0
	3 months	3	3	3	3	3	3	3		3 months	2	1	1	0	0	0	0		3 months	2	1	1	0	0	0	0
	Winter	1m	50m	100m	500m	1000m	10km	50km		Winter									Winter	1m	50m	100m	500m	1000m	10km	50km
	1 hour	2	2	3	3	3	3	3		1 hour	2	0	0	0	0	0	0		1 hour	2	0	0	0	0	0	0
	1 day	3	3	3	3	3	3	3		1 day	2	0	0	0	0	0	0		1 day	2	0	0	0	0	0	0
	1 week	3	3	3	3	3	3	3		1 week	1	0	0	0	0	0	0		1 week	1	0	0	0	0	0	0
	1 month	3	3	3	3	3	3	3		1 month	1	0	0	0	0	0	0		1 month	1	0	0	0	0	0	0
	3 months	3	3	3	3	3	3	3		3 months	0	0	0	0	0	0	0		3 months	0	0	0	0	0	0	0
	Uncertainty	Certain								Uncertainty	Mid-certain								Uncertainty	Mid-certain
	Saiga & livestock interaction									Livestock excretion - combined expert opinions									Combined Saiga interaction & livestock excretion									Listeria monocytogenes	Likelihood	Uncertainty
Listeria monocytogenes	Spring	1m	50m	100m	500m	1000m	10km	50km		Spring	1m	50m	100m	500m	1000m	10km	50km		Spring	1m	50m	100m	500m	1000m	10km	50km		Spring	3	Un-certain
	1 hour	1	1	1	2	3	3	3		1 hour	2	2	1	1	0	0	0		1 hour	1	1	1	1	0	0	0		summer	2	Un-certain
	1 day	1	1	2	3	3	3	3		1 day	3	2	1	1	0	0	0		1 day	1	1	1	1	0	0	0		Autumn	3	Un-certain
	1 week	3	3	3	3	3	3	3		1 week	3	2	1	1	0	0	0		1 week	3	2	1	1	0	0	0		Winter	3	Un-certain
	1 month	3	3	3	3	3	3	3		1 month	3	2	1	1	0	0	0		1 month	3	2	1	1	0	0	0
	3 months	3	3	3	3	3	3	3		3 months	2	1	1	0	0	0	0		3 months	2	1	1	0	0	0	0
	Summer	1m	50m	100m	500m	1000m	10km	50km		Summer									Summer	1m	50m	100m	500m	1000m	10km	50km
	1 hour	2	2	3	3	3	3	3		1 hour	2	2	1	1	0	0	0		1 hour	2	2	1	1	0	0	0
	1 day	3	3	3	3	3	3	3		1 day	2	2	1	1	0	0	0		1 day	2	2	1	1	0	0	0
	1 week	3	3	3	3	3	3	3		1 week	2	2	1	0	0	0	0		1 week	2	2	1	0	0	0	0
	1 month	3	3	3	3	3	3	3		1 month	2	1	0	0	0	0	0		1 month	2	1	0	0	0	0	0
	3 months	3	3	3	3	3	3	3		3 months	1	1	0	0	0	0	0		3 months	1	1	0	0	0	0	0
	Autumn	1m	50m	100m	500m	1000m	10km	50km		Autumn									Autumn	1m	50m	100m	500m	1000m	10km	50km
	1 hour	2	2	3	3	3	3	3		1 hour	2	2	1	1	0	0	0		1 hour	2	2	1	1	0	0	0
	1 day	3	3	3	3	3	3	3		1 day	3	2	1	1	0	0	0		1 day	3	2	1	1	0	0	0
	1 week	3	3	3	3	3	3	3		1 week	3	2	1	1	0	0	0		1 week	3	2	1	1	0	0	0
	1 month	3	3	3	3	3	3	3		1 month	2	2	1	1	0	0	0		1 month	2	2	1	1	0	0	0
	3 months	3	3	3	3	3	3	3		3 months	2	1	0	0	0	0	0		3 months	2	1	0	0	0	0	0
	Winter	1m	50m	100m	500m	1000m	10km	50km		Winter									Winter	1m	50m	100m	500m	1000m	10km	50km
	1 hour	2	2	3	3	3	3	3		1 hour	2	2	1	1	0	0	0		1 hour	2	2	1	1	0	0	0
	1 day	3	3	3	3	3	3	3		1 day	3	2	1	1	0	0	0		1 day	3	2	1	1	0	0	0
	1 week	3	3	3	3	3	3	3		1 week	3	2	1	1	0	0	0		1 week	3	2	1	1	0	0	0
	1 month	3	3	3	3	3	3	3		1 month	3	2	1	1	0	0	0		1 month	3	2	1	1	0	0	0
	3 months	3	3	3	3	3	3	3		3 months	2	1	0	0	0	0	0		3 months	2	1	0	0	0	0	0
	Uncertainty	Certain								Uncertainty	Un-certain								Uncertainty	Un-certain
	Saiga & livestock interaction									Livestock excretion - combined expert opinions									Combined Saiga interaction & livestock excretion									Low Pathogeneic Avian Influenza	Likelihood	Uncertainty
Low Pathogeneic Avian Influenza	Spring	1m	50m	100m	500m	1000m	10km	50km		Spring	1m	50m	100m	500m	1000m	10km	50km		Spring	1m	50m	100m	500m	1000m	10km	50km		Spring	1	Un-Certain
	1 hour	1	1	1	2	3	3	3		1 hour	1	1	1	1	1	0	0		1 hour	1	1	1	1	1	0	0		summer	2	Un-Certain
	1 day	1	1	2	3	3	3	3		1 day	1	1	1	1	0	0	0		1 day	1	1	1	1	0	0	0		Autumn	2	Un-Certain
	1 week	3	3	3	3	3	3	3		1 week	1	1	1	0	0	0	0		1 week	1	1	1	0	0	0	0		Winter	1	Un-Certain
	1 month	3	3	3	3	3	3	3		1 month	1	0	0	0	0	0	0		1 month	1	0	0	0	0	0	0		Uncertainty	Mid-Certain
	3 months	3	3	3	3	3	3	3		3 months	0	0	0	0	0	0	0		3 months	0	0	0	0	0	0	0
	Summer	1m	50m	100m	500m	1000m	10km	50km		Summer									Summer	1m	50m	100m	500m	1000m	10km	50km
	1 hour	2	2	3	3	3	3	3		1 hour	2	1	1	0	0	0	0		1 hour	2	1	1	0	0	0	0
	1 day	3	3	3	3	3	3	3		1 day	2	1	1	0	0	0	0		1 day	2	1	1	0	0	0	0
	1 week	3	3	3	3	3	3	3		1 week	1	1	1	0	0	0	0		1 week	1	1	1	0	0	0	0
	1 month	3	3	3	3	3	3	3		1 month	0	0	0	0	0	0	0		1 month	0	0	0	0	0	0	0
	3 months	3	3	3	3	3	3	3		3 months	0	0	0	0	0	0	0		3 months	0	0	0	0	0	0	0
	Autumn	1m	50m	100m	500m	1000m	10km	50km		Autumn									Autumn	1m	50m	100m	500m	1000m	10km	50km
	1 hour	2	2	3	3	3	3	3		1 hour	2	1	1	0	0	0	0		1 hour	2	1	1	0	0	0	0
	1 day	3	3	3	3	3	3	3		1 day	2	1	1	0	0	0	0		1 day	2	1	1	0	0	0	0
	1 week	3	3	3	3	3	3	3		1 week	1	1	0	0	0	0	0		1 week	1	1	0	0	0	0	0
	1 month	3	3	3	3	3	3	3		1 month	1	1	0	0	0	0	0		1 month	1	1	0	0	0	0	0
	3 months	3	3	3	3	3	3	3		3 months	0	0	0	0	0	0	0		3 months	0	0	0	0	0	0	0
	Winter	1m	50m	100m	500m	1000m	10km	50km		Winter									Winter	1m	50m	100m	500m	1000m	10km	50km
	1 hour	2	2	3	3	3	3	3		1 hour	1	1	1	0	0	0	0		1 hour	1	1	1	0	0	0	0
	1 day	3	3	3	3	3	3	3		1 day	1	1	1	0	0	0	0		1 day	1	1	1	0	0	0	0
	1 week	3	3	3	3	3	3	3		1 week	1	0	0	0	0	0	0		1 week	1	0	0	0	0	0	0
	1 month	3	3	3	3	3	3	3		1 month	0	0	0	0	0	0	0		1 month	0	0	0	0	0	0	0
	3 months	3	3	3	3	3	3	3		3 months	0	0	0	0	0	0	0		3 months	0	0	0	0	0	0	0
	Uncertainty	Certain								Uncertainty	Un-certain								Uncertainty	Un-Certain
	Saiga & livestock interaction									Livestock excretion - combined expert opinions									Combined Saiga interaction & livestock excretion									Lumpy Skin Disease	Likelihood	Uncertainty
Lumpy Skin Disease	Spring	1m	50m	100m	500m	1000m	10km	50km		Spring	1m	50m	100m	500m	1000m	10km	50km		Spring	1m	50m	100m	500m	1000m	10km	50km		Spring	3	Mid-Certain
	1 hour	1	1	1	2	3	3	3		1 hour	3	3	3	3	2	2	1		1 hour	1	1	1	2	2	2	1		summer	3	Mid-Certain
	1 day	1	1	2	3	3	3	3		1 day	3	3	3	3	2	2	1		1 day	1	1	2	3	2	2	1		Autumn	3	Mid-Certain
	1 week	3	3	3	3	3	3	3		1 week	2	1	1	1	0	0	0		1 week	2	1	1	1	0	0	0		Winter	3	Mid-Certain
	1 month	3	3	3	3	3	3	3		1 month	2	0	0	0	0	0	0		1 month	2	0	0	0	0	0	0
	3 months	3	3	3	3	3	3	3		3 months	1	0	0	0	0	0	0		3 months	1	0	0	0	0	0	0
	Summer	1m	50m	100m	500m	1000m	10km	50km		Summer									Summer	1m	50m	100m	500m	1000m	10km	50km
	1 hour	2	2	3	3	3	3	3		1 hour	1	1	1	0	0	0	0		1 hour	1	1	1	0	0	0	0
	1 day	3	3	3	3	3	3	3		1 day	3	2	0	0	0	0	0		1 day	3	2	0	0	0	0	0
	1 week	3	3	3	3	3	3	3		1 week	3	2	0	0	0	0	0		1 week	3	2	0	0	0	0	0
	1 month	3	3	3	3	3	3	3		1 month	3	2	0	0	0	0	0		1 month	3	2	0	0	0	0	0
	3 months	3	3	3	3	3	3	3		3 months	3	2	0	0	0	0	0		3 months	3	2	0	0	0	0	0
	Autumn	1m	50m	100m	500m	1000m	10km	50km		Autumn									Autumn	1m	50m	100m	500m	1000m	10km	50km
	1 hour	2	2	3	3	3	3	3		1 hour	2	1	1	0	0	0	0		1 hour	2	1	1	0	0	0	0
	1 day	3	3	3	3	3	3	3		1 day	3	2	0	0	0	0	0		1 day	3	2	0	0	0	0	0
	1 week	3	3	3	3	3	3	3		1 week	3	2	0	0	0	0	0		1 week	3	2	0	0	0	0	0
	1 month	3	3	3	3	3	3	3		1 month	3	2	0	0	0	0	0		1 month	3	2	0	0	0	0	0
	3 months	3	3	3	3	3	3	3		3 months	3	2	0	0	0	0	0		3 months	3	2	0	0	0	0	0
	Winter	1m	50m	100m	500m	1000m	10km	50km		Winter									Winter	1m	50m	100m	500m	1000m	10km	50km
	1 hour	2	2	3	3	3	3	3		1 hour	2	1	1	0	0	0	0		1 hour	2	1	1	0	0	0	0
	1 day	3	3	3	3	3	3	3		1 day	3	2	0	0	0	0	0		1 day	3	2	0	0	0	0	0
	1 week	3	3	3	3	3	3	3		1 week	3	2	0	0	0	0	0		1 week	3	2	0	0	0	0	0
	1 month	3	3	3	3	3	3	3		1 month	3	2	0	0	0	0	0		1 month	3	2	0	0	0	0	0
	3 months	3	3	3	3	3	3	3		3 months	3	2	0	0	0	0	0		3 months	3	2	0	0	0	0	0
	Uncertainty	Certain								Uncertainty	Mid-certain								Uncertainty	Mid-Certain
	Saiga & livestock interaction									Livestock excretion - combined expert opinions									Combined Saiga interaction & livestock excretion									Malignant Catarrahal	Likelihood	Uncertainty
Malignant Catarrahal	Spring	1m	50m	100m	500m	1000m	10km	50km		Spring	1m	50m	100m	500m	1000m	10km	50km		Spring	1m	50m	100m	500m	1000m	10km	50km		Spring	2	Un-Certain
	1 hour	1	1	1	2	3	3	3		1 hour	2	2	1	1	1	0	0		1 hour	1	1	1	1	1	0	0		summer	2	Un-Certain
	1 day	1	1	2	3	3	3	3		1 day	2	2	2	2	1	1	0		1 day	1	1	2	2	1	1	0		Autumn	1	Un-Certain
	1 week	3	3	3	3	3	3	3		1 week	1	1	0	0	0	0	0		1 week	1	1	0	0	0	0	0		Winter	1	Un-Certain
	1 month	3	3	3	3	3	3	3		1 month	0	0	0	0	0	0	0		1 month	0	0	0	0	0	0	0		Uncertainty	Mid-Certain
	3 months	3	3	3	3	3	3	3		3 months	0	0	0	0	0	0	0		3 months	0	0	0	0	0	0	0
	Summer	1m	50m	100m	500m	1000m	10km	50km		Summer									Summer	1m	50m	100m	500m	1000m	10km	50km
	1 hour	2	2	3	3	3	3	3		1 hour	2	1	1	1	1	0	0		1 hour	2	1	1	1	1	0	0
	1 day	3	3	3	3	3	3	3		1 day	1	1	1	1	1	0	0		1 day	1	1	1	1	1	0	0
	1 week	3	3	3	3	3	3	3		1 week	0	0	0	0	0	0	0		1 week	0	0	0	0	0	0	0
	1 month	3	3	3	3	3	3	3		1 month	0	0	0	0	0	0	0		1 month	0	0	0	0	0	0	0
	3 months	3	3	3	3	3	3	3		3 months	0	0	0	0	0	0	0		3 months	0	0	0	0	0	0	0
	Autumn	1m	50m	100m	500m	1000m	10km	50km		Autumn									Autumn	1m	50m	100m	500m	1000m	10km	50km
	1 hour	2	2	3	3	3	3	3		1 hour	1	1	1	1	0	0	0		1 hour	1	1	1	1	0	0	0
	1 day	3	3	3	3	3	3	3		1 day	1	1	1	1	1	0	0		1 day	1	1	1	1	1	0	0
	1 week	3	3	3	3	3	3	3		1 week	0	0	0	0	0	0	0		1 week	0	0	0	0	0	0	0
	1 month	3	3	3	3	3	3	3		1 month	0	0	0	0	0	0	0		1 month	0	0	0	0	0	0	0
	3 months	3	3	3	3	3	3	3		3 months	0	0	0	0	0	0	0		3 months	0	0	0	0	0	0	0
	Winter	1m	50m	100m	500m	1000m	10km	50km		Winter									Winter	1m	50m	100m	500m	1000m	10km	50km
	1 hour	2	2	3	3	3	3	3		1 hour	1	1	1	1	0	0	0		1 hour	1	1	1	1	0	0	0
	1 day	3	3	3	3	3	3	3		1 day	1	1	1	1	1	0	0		1 day	1	1	1	1	1	0	0
	1 week	3	3	3	3	3	3	3		1 week	1	0	0	0	0	0	0		1 week	1	0	0	0	0	0	0
	1 month	3	3	3	3	3	3	3		1 month	0	0	0	0	0	0	0		1 month	0	0	0	0	0	0	0
	3 months	3	3	3	3	3	3	3		3 months	0	0	0	0	0	0	0		3 months	0	0	0	0	0	0	0
	Uncertainty	Certain								Uncertainty	Un-Certain								Uncertainty	Un-Certain
	Saiga & livestock interaction									Livestock excretion - combined expert opinions									Combined Saiga interaction & livestock excretion									Mycobacterium bovis	Likelihood	Uncertainty
Mycobacterium bovis	Spring	1m	50m	100m	500m	1000m	10km	50km		Spring	1m	50m	100m	500m	1000m	10km	50km		Spring	1m	50m	100m	500m	1000m	10km	50km		Spring	2	Un-certain
	1 hour	1	1	1	2	3	3	3		1 hour	1	2	2	1	1	1	0		1 hour	1	1	1	1	1	1	0		summer	2	Un-certain
	1 day	1	1	2	3	3	3	3		1 day	2	2	1	1	1	0	0		1 day	1	1	1	1	1	0	0		Autumn	2	Un-certain
	1 week	3	3	3	3	3	3	3		1 week	2	2	1	1	1	0	0		1 week	2	2	1	1	1	0	0		Winter	2	Un-certain
	1 month	3	3	3	3	3	3	3		1 month	1	1	1	1	0	0	0		1 month	1	1	1	1	0	0	0
	3 months	3	3	3	3	3	3	3		3 months	0	0	0	0	0	0	0		3 months	0	0	0	0	0	0	0
	Summer	1m	50m	100m	500m	1000m	10km	50km		Summer									Summer	1m	50m	100m	500m	1000m	10km	50km
	1 hour	2	2	3	3	3	3	3		1 hour	1	2	2	1	1	1	0		1 hour	1	2	2	1	1	1	0
	1 day	3	3	3	3	3	3	3		1 day	2	2	1	1	1	0	0		1 day	2	2	1	1	1	0	0
	1 week	3	3	3	3	3	3	3		1 week	2	2	1	1	1	0	0		1 week	2	2	1	1	1	0	0
	1 month	3	3	3	3	3	3	3		1 month	1	1	1	1	0	0	0		1 month	1	1	1	1	0	0	0
	3 months	3	3	3	3	3	3	3		3 months	0	0	0	0	0	0	0		3 months	0	0	0	0	0	0	0
	Autumn	1m	50m	100m	500m	1000m	10km	50km		Autumn									Autumn	1m	50m	100m	500m	1000m	10km	50km
	1 hour	2	2	3	3	3	3	3		1 hour	1	2	2	1	1	1	0		1 hour	1	2	2	1	1	1	0
	1 day	3	3	3	3	3	3	3		1 day	2	2	1	1	1	0	0		1 day	2	2	1	1	1	0	0
	1 week	3	3	3	3	3	3	3		1 week	2	2	1	1	1	0	0		1 week	2	2	1	1	1	0	0
	1 month	3	3	3	3	3	3	3		1 month	1	1	1	1	0	0	0		1 month	1	1	1	1	0	0	0
	3 months	3	3	3	3	3	3	3		3 months	0	0	0	0	0	0	0		3 months	0	0	0	0	0	0	0
	Winter	1m	50m	100m	500m	1000m	10km	50km		Winter									Winter	1m	50m	100m	500m	1000m	10km	50km
	1 hour	2	2	3	3	3	3	3		1 hour	1	2	2	1	1	1	0		1 hour	1	2	2	1	1	1	0
	1 day	3	3	3	3	3	3	3		1 day	2	2	1	1	1	0	0		1 day	2	2	1	1	1	0	0
	1 week	3	3	3	3	3	3	3		1 week	2	2	1	1	1	0	0		1 week	2	2	1	1	1	0	0
	1 month	3	3	3	3	3	3	3		1 month	1	1	1	1	0	0	0		1 month	1	1	1	1	0	0	0
	3 months	3	3	3	3	3	3	3		3 months	0	0	0	0	0	0	0		3 months	0	0	0	0	0	0	0
	Uncertainty	Certain								Uncertainty	Un-certain								Uncertainty	Un-certain
	Saiga & livestock interaction									Livestock excretion - combined expert opinions									Combined Saiga interaction & livestock excretion									Nematodes	Likelihood	Uncertainty
Nematodes	Spring	1m	50m	100m	500m	1000m	10km	50km		Spring	1m	50m	100m	500m	1000m	10km	50km		Spring	1m	50m	100m	500m	1000m	10km	50km		Spring	2	Un-Certain
	1 hour	1	1	1	2	3	3	3		1 hour	2	1	2	1	1	0	0		1 hour	1	1	1	1	1	0	0		summer	2	Un-Certain
	1 day	1	1	2	3	3	3	3		1 day	1	1	1	1	1	0	0		1 day	1	1	1	1	1	0	0		Autumn	2	Un-Certain
	1 week	3	3	3	3	3	3	3		1 week	2	2	2	1	1	0	0		1 week	2	2	2	1	1	0	0		Winter	1	Un-Certain
	1 month	3	3	3	3	3	3	3		1 month	2	2	2	1	1	0	0		1 month	2	2	2	1	1	0	0		Uncertainty	Mid-Certain
	3 months	3	3	3	3	3	3	3		3 months	2	2	1	1	1	0	0		3 months	2	2	1	1	1	0	0
	Summer	1m	50m	100m	500m	1000m	10km	50km		Summer									Summer	1m	50m	100m	500m	1000m	10km	50km
	1 hour	2	2	3	3	3	3	3		1 hour	2	2	2	1	1	0	0		1 hour	2	2	2	1	1	0	0
	1 day	3	3	3	3	3	3	3		1 day	1	1	1	1	0	0	0		1 day	1	1	1	1	0	0	0
	1 week	3	3	3	3	3	3	3		1 week	2	1	1	0	0	0	0		1 week	2	1	1	0	0	0	0
	1 month	3	3	3	3	3	3	3		1 month	1	1	1	1	0	0	0		1 month	1	1	1	1	0	0	0
	3 months	3	3	3	3	3	3	3		3 months	1	1	1	1	1	0	0		3 months	1	1	1	1	1	0	0
	Autumn	1m	50m	100m	500m	1000m	10km	50km		Autumn									Autumn	1m	50m	100m	500m	1000m	10km	50km
	1 hour	2	2	3	3	3	3	3		1 hour	2	2	1	1	1	0	0		1 hour	2	2	1	1	1	0	0
	1 day	3	3	3	3	3	3	3		1 day	1	1	1	1	1	0	0		1 day	1	1	1	1	1	0	0
	1 week	3	3	3	3	3	3	3		1 week	1	1	1	1	1	0	0		1 week	1	1	1	1	1	0	0
	1 month	3	3	3	3	3	3	3		1 month	2	2	1	1	1	0	0		1 month	2	2	1	1	1	0	0
	3 months	3	3	3	3	3	3	3		3 months	1	1	1	1	1	0	0		3 months	1	1	1	1	1	0	0
	Winter	1m	50m	100m	500m	1000m	10km	50km		Winter									Winter	1m	50m	100m	500m	1000m	10km	50km
	1 hour	2	2	3	3	3	3	3		1 hour	1	1	1	1	1	0	0		1 hour	1	1	1	1	1	0	0
	1 day	3	3	3	3	3	3	3		1 day	1	1	1	1	1	0	0		1 day	1	1	1	1	1	0	0
	1 week	3	3	3	3	3	3	3		1 week	1	1	1	1	1	0	0		1 week	1	1	1	1	1	0	0
	1 month	3	3	3	3	3	3	3		1 month	1	1	0	0	0	0	0		1 month	1	1	0	0	0	0	0
	3 months	3	3	3	3	3	3	3		3 months	0	0	0	0	0	0	0		3 months	0	0	0	0	0	0	0
	Uncertainty	Certain								Uncertainty	Un-certain								Uncertainty	Un-Certain
	Saiga & livestock interaction									Livestock excretion - combined expert opinions									Combined Saiga interaction & livestock excretion									Paratuberculosis	Likelihood	Uncertainty
Paratuberculosis	Spring	1m	50m	100m	500m	1000m	10km	50km		Spring	1m	50m	100m	500m	1000m	10km	50km		Spring	1m	50m	100m	500m	1000m	10km	50km		Spring	2	Un-Certain
	1 hour	1	1	1	2	3	3	3		1 hour	2	1	1	0	0	0	0		1 hour	1	1	1	0	0	0	0		summer	2	Un-Certain
	1 day	1	1	2	3	3	3	3		1 day	2	1	1	0	0	0	0		1 day	1	1	1	0	0	0	0		Autumn	2	Un-Certain
	1 week	3	3	3	3	3	3	3		1 week	2	1	1	0	0	0	0		1 week	2	1	1	0	0	0	0		Winter	2	Un-Certain
	1 month	3	3	3	3	3	3	3		1 month	1	1	0	0	0	0	0		1 month	1	1	0	0	0	0	0
	3 months	3	3	3	3	3	3	3		3 months	1	0	0	0	0	0	0		3 months	1	0	0	0	0	0	0
	Summer	1m	50m	100m	500m	1000m	10km	50km		Summer									Summer	1m	50m	100m	500m	1000m	10km	50km
	1 hour	2	2	3	3	3	3	3		1 hour	2	1	1	0	0	0	0		1 hour	2	1	1	0	0	0	0
	1 day	3	3	3	3	3	3	3		1 day	2	1	1	0	0	0	0		1 day	2	1	1	0	0	0	0
	1 week	3	3	3	3	3	3	3		1 week	2	1	1	0	0	0	0		1 week	2	1	1	0	0	0	0
	1 month	3	3	3	3	3	3	3		1 month	1	1	0	0	0	0	0		1 month	1	1	0	0	0	0	0
	3 months	3	3	3	3	3	3	3		3 months	1	0	0	0	0	0	0		3 months	1	0	0	0	0	0	0
	Autumn	1m	50m	100m	500m	1000m	10km	50km		Autumn									Autumn	1m	50m	100m	500m	1000m	10km	50km
	1 hour	2	2	3	3	3	3	3		1 hour	2	1	1	0	0	0	0		1 hour	2	1	1	0	0	0	0
	1 day	3	3	3	3	3	3	3		1 day	2	1	1	0	0	0	0		1 day	2	1	1	0	0	0	0
	1 week	3	3	3	3	3	3	3		1 week	2	1	1	0	0	0	0		1 week	2	1	1	0	0	0	0
	1 month	3	3	3	3	3	3	3		1 month	1	1	0	0	0	0	0		1 month	1	1	0	0	0	0	0
	3 months	3	3	3	3	3	3	3		3 months	1	0	0	0	0	0	0		3 months	1	0	0	0	0	0	0
	Winter	1m	50m	100m	500m	1000m	10km	50km		Winter									Winter	1m	50m	100m	500m	1000m	10km	50km
	1 hour	2	2	3	3	3	3	3		1 hour	2	2	1	0	0	0	0		1 hour	2	2	1	0	0	0	0
	1 day	3	3	3	3	3	3	3		1 day	2	1	1	0	0	0	0		1 day	2	1	1	0	0	0	0
	1 week	3	3	3	3	3	3	3		1 week	2	1	0	0	0	0	0		1 week	2	1	0	0	0	0	0
	1 month	3	3	3	3	3	3	3		1 month	1	0	0	0	0	0	0		1 month	1	0	0	0	0	0	0
	3 months	3	3	3	3	3	3	3		3 months	1	0	0	0	0	0	0		3 months	1	0	0	0	0	0	0
	Uncertainty	Certain								Uncertainty	Un-certain								Uncertainty	Un-Certain
	Saiga & livestock interaction									Livestock excretion - combined expert opinions									Combined Saiga interaction & livestock excretion									Pasteurella spp.	Likelihood	Uncertainty
Pasteurella spp.	Spring	1m	50m	100m	500m	1000m	10km	50km		Spring	1m	50m	100m	500m	1000m	10km	50km		Spring	1m	50m	100m	500m	1000m	10km	50km		Spring	1	Un-Certain
	1 hour	1	1	1	2	3	3	3		1 hour	1	1	1	1	0	0	0		1 hour	1	1	1	1	0	0	0		summer	1	Un-Certain
	1 day	1	1	2	3	3	3	3		1 day	1	0	0	0	0	0	0		1 day	1	0	0	0	0	0	0		Autumn	1	Un-Certain
	1 week	3	3	3	3	3	3	3		1 week	0	0	0	0	0	0	0		1 week	0	0	0	0	0	0	0		Winter	1	Un-Certain
	1 month	3	3	3	3	3	3	3		1 month	0	0	0	0	0	0	0		1 month	0	0	0	0	0	0	0		Uncertainty	Mid-Certain
	3 months	3	3	3	3	3	3	3		3 months	0	0	0	0	0	0	0		3 months	0	0	0	0	0	0	0
	Summer	1m	50m	100m	500m	1000m	10km	50km		Summer									Summer	1m	50m	100m	500m	1000m	10km	50km
	1 hour	2	2	3	3	3	3	3		1 hour	1	0	0	0	0	0	0		1 hour	1	0	0	0	0	0	0
	1 day	3	3	3	3	3	3	3		1 day	0	0	0	0	0	0	0		1 day	0	0	0	0	0	0	0
	1 week	3	3	3	3	3	3	3		1 week	0	0	0	0	0	0	0		1 week	0	0	0	0	0	0	0
	1 month	3	3	3	3	3	3	3		1 month	0	0	0	0	0	0	0		1 month	0	0	0	0	0	0	0
	3 months	3	3	3	3	3	3	3		3 months	0	0	0	0	0	0	0		3 months	0	0	0	0	0	0	0
	Autumn	1m	50m	100m	500m	1000m	10km	50km		Autumn									Autumn	1m	50m	100m	500m	1000m	10km	50km
	1 hour	2	2	3	3	3	3	3		1 hour	1	0	0	0	0	0	0		1 hour	1	0	0	0	0	0	0
	1 day	3	3	3	3	3	3	3		1 day	0	0	0	0	0	0	0		1 day	0	0	0	0	0	0	0
	1 week	3	3	3	3	3	3	3		1 week	0	0	0	0	0	0	0		1 week	0	0	0	0	0	0	0
	1 month	3	3	3	3	3	3	3		1 month	0	0	0	0	0	0	0		1 month	0	0	0	0	0	0	0
	3 months	3	3	3	3	3	3	3		3 months	0	0	0	0	0	0	0		3 months	0	0	0	0	0	0	0
	Winter	1m	50m	100m	500m	1000m	10km	50km		Winter									Winter	1m	50m	100m	500m	1000m	10km	50km
	1 hour	2	2	3	3	3	3	3		1 hour	1	0	0	0	0	0	0		1 hour	1	0	0	0	0	0	0
	1 day	3	3	3	3	3	3	3		1 day	0	0	0	0	0	0	0		1 day	0	0	0	0	0	0	0
	1 week	3	3	3	3	3	3	3		1 week	0	0	0	0	0	0	0		1 week	0	0	0	0	0	0	0
	1 month	3	3	3	3	3	3	3		1 month	0	0	0	0	0	0	0		1 month	0	0	0	0	0	0	0
	3 months	3	3	3	3	3	3	3		3 months	0	0	0	0	0	0	0		3 months	0	0	0	0	0	0	0
	Uncertainty	Certain								Uncertainty	Un-certain								Uncertainty	Un-Certain
										Comments
	Saiga & livestock interaction									Livestock excretion - combined expert opinions									Combined Saiga interaction & livestock excretion									Peste des petitis ruminants	Likelihood	Uncertainty
Peste des petitis ruminants	Spring	1m	50m	100m	500m	1000m	10km	50km		Spring	1m	50m	100m	500m	1000m	10km	50km		Spring	1m	50m	100m	500m	1000m	10km	50km		Spring	2	Mid-Certain
	1 hour	1	1	1	2	3	3	3		1 hour	2	2	1	1	1	0	0		1 hour	1	1	1	1	1	0	0		summer	2	Mid-Certain
	1 day	1	1	2	3	3	3	3		1 day	2	2	2	1	1	1	1		1 day	1	1	2	1	1	1	1		Autumn	2	Mid-Certain
	1 week	3	3	3	3	3	3	3		1 week	2	1	1	1	1	1	0		1 week	2	1	1	1	1	1	0		Winter	2	Mid-Certain
	1 month	3	3	3	3	3	3	3		1 month	1	1	0	0	0	0	0		1 month	1	1	0	0	0	0	0
	3 months	3	3	3	3	3	3	3		3 months	0	0	0	0	0	0	0		3 months	0	0	0	0	0	0	0
	Summer	1m	50m	100m	500m	1000m	10km	50km		Summer									Summer	1m	50m	100m	500m	1000m	10km	50km
	1 hour	2	2	3	3	3	3	3		1 hour	3	2	2	1	1	1	1		1 hour	2	2	2	1	1	1	1
	1 day	3	3	3	3	3	3	3		1 day	2	2	1	1	1	1	0		1 day	2	2	1	1	1	1	0
	1 week	3	3	3	3	3	3	3		1 week	2	1	1	1	1	1	0		1 week	2	1	1	1	1	1	0
	1 month	3	3	3	3	3	3	3		1 month	1	1	1	0	0	0	0		1 month	1	1	1	0	0	0	0
	3 months	3	3	3	3	3	3	3		3 months	0	0	0	0	0	0	0		3 months	0	0	0	0	0	0	0
	Autumn	1m	50m	100m	500m	1000m	10km	50km		Autumn									Autumn	1m	50m	100m	500m	1000m	10km	50km
	1 hour	2	2	3	3	3	3	3		1 hour	2	2	2	1	1	1	1		1 hour	2	2	2	1	1	1	1
	1 day	3	3	3	3	3	3	3		1 day	2	2	1	1	1	1	1		1 day	2	2	1	1	1	1	1
	1 week	3	3	3	3	3	3	3		1 week	2	1	1	1	1	1	1		1 week	2	1	1	1	1	1	1
	1 month	3	3	3	3	3	3	3		1 month	1	1	1	0	0	0	0		1 month	1	1	1	0	0	0	0
	3 months	3	3	3	3	3	3	3		3 months	0	0	0	0	0	0	0		3 months	0	0	0	0	0	0	0
	Winter	1m	50m	100m	500m	1000m	10km	50km		Winter									Winter	1m	50m	100m	500m	1000m	10km	50km
	1 hour	2	2	3	3	3	3	3		1 hour	2	2	2	1	1	1	1		1 hour	2	2	2	1	1	1	1
	1 day	3	3	3	3	3	3	3		1 day	2	2	1	1	1	1	1		1 day	2	2	1	1	1	1	1
	1 week	3	3	3	3	3	3	3		1 week	2	1	1	1	1	1	1		1 week	2	1	1	1	1	1	1
	1 month	3	3	3	3	3	3	3		1 month	1	1	1	0	0	0	0		1 month	1	1	1	0	0	0	0
	3 months	3	3	3	3	3	3	3		3 months	0	0	0	0	0	0	0		3 months	0	0	0	0	0	0	0
	Uncertainty	Certain								Uncertainty	Mid-certain								Uncertainty	Mid-Certain
	Saiga & livestock interaction									Livestock excretion - combined expert opinions									Combined Saiga interaction & livestock excretion									Psoroptes spp.	Likelihood	Uncertainty
Psoroptes spp.	Spring	1m	50m	100m	500m	1000m	10km	50km		Spring	1m	50m	100m	500m	1000m	10km	50km		Spring	1m	50m	100m	500m	1000m	10km	50km		Spring	2	Mid-certain
	1 hour	1	1	1	2	3	3	3		1 hour	2	1	0	0	0	0	0		1 hour	1	1	0	0	0	0	0		summer	2	Mid-certain
	1 day	1	1	2	3	3	3	3		1 day	2	1	1	0	0	0	0		1 day	1	1	1	0	0	0	0		Autumn	2	Mid-certain
	1 week	3	3	3	3	3	3	3		1 week	2	1	0	0	0	0	0		1 week	2	1	0	0	0	0	0		Winter	2	Mid-certain
	1 month	3	3	3	3	3	3	3		1 month	0	0	0	0	0	0	0		1 month	0	0	0	0	0	0	0		Uncertainty	Mid-Certain
	3 months	3	3	3	3	3	3	3		3 months	0	0	0	0	0	0	0		3 months	0	0	0	0	0	0	0
	Summer	1m	50m	100m	500m	1000m	10km	50km		Summer									Summer	1m	50m	100m	500m	1000m	10km	50km
	1 hour	2	2	3	3	3	3	3		1 hour	2	1	0	0	0	0	0		1 hour	2	1	0	0	0	0	0
	1 day	3	3	3	3	3	3	3		1 day	2	1	1	0	0	0	0		1 day	2	1	1	0	0	0	0
	1 week	3	3	3	3	3	3	3		1 week	2	1	0	0	0	0	0		1 week	2	1	0	0	0	0	0
	1 month	3	3	3	3	3	3	3		1 month	0	0	0	0	0	0	0		1 month	0	0	0	0	0	0	0
	3 months	3	3	3	3	3	3	3		3 months	0	0	0	0	0	0	0		3 months	0	0	0	0	0	0	0
	Autumn	1m	50m	100m	500m	1000m	10km	50km		Autumn									Autumn	1m	50m	100m	500m	1000m	10km	50km
	1 hour	2	2	3	3	3	3	3		1 hour	3	1	0	0	0	0	0		1 hour	2	1	0	0	0	0	0
	1 day	3	3	3	3	3	3	3		1 day	2	1	1	0	0	0	0		1 day	2	1	1	0	0	0	0
	1 week	3	3	3	3	3	3	3		1 week	2	1	0	0	0	0	0		1 week	2	1	0	0	0	0	0
	1 month	3	3	3	3	3	3	3		1 month	1	0	0	0	0	0	0		1 month	1	0	0	0	0	0	0
	3 months	3	3	3	3	3	3	3		3 months	0	0	0	0	0	0	0		3 months	0	0	0	0	0	0	0
	Winter	1m	50m	100m	500m	1000m	10km	50km		Winter									Winter	1m	50m	100m	500m	1000m	10km	50km
	1 hour	2	2	3	3	3	3	3		1 hour	2	0	0	0	0	0	0		1 hour	2	0	0	0	0	0	0
	1 day	3	3	3	3	3	3	3		1 day	1	0	0	0	0	0	0		1 day	1	0	0	0	0	0	0
	1 week	3	3	3	3	3	3	3		1 week	1	0	0	0	0	0	0		1 week	1	0	0	0	0	0	0
	1 month	3	3	3	3	3	3	3		1 month	1	0	0	0	0	0	0		1 month	1	0	0	0	0	0	0
	3 months	3	3	3	3	3	3	3		3 months	0	0	0	0	0	0	0		3 months	0	0	0	0	0	0	0
	Uncertainty	Certain								Uncertainty	Mid-certain								Uncertainty	Mid-certain
	Saiga & livestock interaction									Livestock excretion - combined expert opinions									Combined Saiga interaction & livestock excretion									Salmonella	Likelihood	Uncertainty
Salmonella	Spring	1m	50m	100m	500m	1000m	10km	50km		Spring	1m	50m	100m	500m	1000m	10km	50km		Spring	1m	50m	100m	500m	1000m	10km	50km		Spring	2	Un-Certain
	1 hour	1	1	1	2	3	3	3		1 hour	3	2	2	1	1	0	0		1 hour	1	1	1	1	1	0	0		summer	3	Un-Certain
	1 day	1	1	2	3	3	3	3		1 day	3	2	2	1	1	0	0		1 day	1	1	2	1	1	0	0		Autumn	3	Un-Certain
	1 week	3	3	3	3	3	3	3		1 week	2	2	1	1	0	0	0		1 week	2	2	1	1	0	0	0		Winter	1	Un-Certain
	1 month	3	3	3	3	3	3	3		1 month	1	1	1	0	0	0	0		1 month	1	1	1	0	0	0	0
	3 months	3	3	3	3	3	3	3		3 months	1	1	0	0	0	0	0		3 months	1	1	0	0	0	0	0
	Summer	1m	50m	100m	500m	1000m	10km	50km		Summer									Summer	1m	50m	100m	500m	1000m	10km	50km
	1 hour	2	2	3	3	3	3	3		1 hour	3	2	2	1	1	0	0		1 hour	2	2	2	1	1	0	0
	1 day	3	3	3	3	3	3	3		1 day	3	2	2	1	1	0	0		1 day	3	2	2	1	1	0	0
	1 week	3	3	3	3	3	3	3		1 week	2	2	1	1	0	0	0		1 week	2	2	1	1	0	0	0
	1 month	3	3	3	3	3	3	3		1 month	1	1	1	0	0	0	0		1 month	1	1	1	0	0	0	0
	3 months	3	3	3	3	3	3	3		3 months	1	1	0	0	0	0	0		3 months	1	1	0	0	0	0	0
	Autumn	1m	50m	100m	500m	1000m	10km	50km		Autumn									Autumn	1m	50m	100m	500m	1000m	10km	50km
	1 hour	2	2	3	3	3	3	3		1 hour	3	2	2	1	1	0	0		1 hour	2	2	2	1	1	0	0
	1 day	3	3	3	3	3	3	3		1 day	3	2	2	1	1	0	0		1 day	3	2	2	1	1	0	0
	1 week	3	3	3	3	3	3	3		1 week	2	2	1	1	0	0	0		1 week	2	2	1	1	0	0	0
	1 month	3	3	3	3	3	3	3		1 month	1	1	1	0	0	0	0		1 month	1	1	1	0	0	0	0
	3 months	3	3	3	3	3	3	3		3 months	1	1	0	0	0	0	0		3 months	1	1	0	0	0	0	0
	Winter	1m	50m	100m	500m	1000m	10km	50km		Winter									Winter	1m	50m	100m	500m	1000m	10km	50km
	1 hour	2	2	3	3	3	3	3		1 hour	1	1	1	1	1	0	0		1 hour	1	1	1	1	1	0	0
	1 day	3	3	3	3	3	3	3		1 day	1	1	1	0	0	0	0		1 day	1	1	1	0	0	0	0
	1 week	3	3	3	3	3	3	3		1 week	1	1	0	0	0	0	0		1 week	1	1	0	0	0	0	0
	1 month	3	3	3	3	3	3	3		1 month	1	0	0	0	0	0	0		1 month	1	0	0	0	0	0	0
	3 months	3	3	3	3	3	3	3		3 months	1	0	0	0	0	0	0		3 months	1	0	0	0	0	0	0
	Uncertainty	Certain								Uncertainty	Un-Certain								Uncertainty	Un-Certain
	Saiga & livestock interaction									Livestock excretion - combined expert opinions									Combined Saiga interaction & livestock excretion									Sarcoptes scabiei	Likelihood	Uncertainty
Sarcoptes scabiei	Spring	1m	50m	100m	500m	1000m	10km	50km		Spring	1m	50m	100m	500m	1000m	10km	50km		Spring	1m	50m	100m	500m	1000m	10km	50km		Spring	1	Un-Certain
	1 hour	1	1	1	2	3	3	3		1 hour	1	1	1	0	0	0	0		1 hour	1	1	1	0	0	0	0		summer	1	Un-Certain
	1 day	1	1	2	3	3	3	3		1 day	1	1	1	0	0	0	0		1 day	1	1	1	0	0	0	0		Autumn	1	Un-Certain
	1 week	3	3	3	3	3	3	3		1 week	0	0	0	0	0	0	0		1 week	0	0	0	0	0	0	0		Winter	1	Un-Certain
	1 month	3	3	3	3	3	3	3		1 month	0	0	0	0	0	0	0		1 month	0	0	0	0	0	0	0		Uncertainty	Mid-Certain
	3 months	3	3	3	3	3	3	3		3 months	0	0	0	0	0	0	0		3 months	0	0	0	0	0	0	0
	Summer	1m	50m	100m	500m	1000m	10km	50km		Summer									Summer	1m	50m	100m	500m	1000m	10km	50km
	1 hour	2	2	3	3	3	3	3		1 hour	1	1	1	0	0	0	0		1 hour	1	1	1	0	0	0	0
	1 day	3	3	3	3	3	3	3		1 day	1	1	1	0	0	0	0		1 day	1	1	1	0	0	0	0
	1 week	3	3	3	3	3	3	3		1 week	0	0	0	0	0	0	0		1 week	0	0	0	0	0	0	0
	1 month	3	3	3	3	3	3	3		1 month	0	0	0	0	0	0	0		1 month	0	0	0	0	0	0	0
	3 months	3	3	3	3	3	3	3		3 months	0	0	0	0	0	0	0		3 months	0	0	0	0	0	0	0
	Autumn	1m	50m	100m	500m	1000m	10km	50km		Autumn									Autumn	1m	50m	100m	500m	1000m	10km	50km
	1 hour	2	2	3	3	3	3	3		1 hour	1	1	1	0	0	0	0		1 hour	1	1	1	0	0	0	0
	1 day	3	3	3	3	3	3	3		1 day	1	1	1	0	0	0	0		1 day	1	1	1	0	0	0	0
	1 week	3	3	3	3	3	3	3		1 week	0	0	0	0	0	0	0		1 week	0	0	0	0	0	0	0
	1 month	3	3	3	3	3	3	3		1 month	0	0	0	0	0	0	0		1 month	0	0	0	0	0	0	0
	3 months	3	3	3	3	3	3	3		3 months	0	0	0	0	0	0	0		3 months	0	0	0	0	0	0	0
	Winter	1m	50m	100m	500m	1000m	10km	50km		Winter									Winter	1m	50m	100m	500m	1000m	10km	50km
	1 hour	2	2	3	3	3	3	3		1 hour	1	1	1	0	0	0	0		1 hour	1	1	1	0	0	0	0
	1 day	3	3	3	3	3	3	3		1 day	1	1	1	0	0	0	0		1 day	1	1	1	0	0	0	0
	1 week	3	3	3	3	3	3	3		1 week	0	0	1	0	0	0	0		1 week	0	0	1	0	0	0	0
	1 month	3	3	3	3	3	3	3		1 month	0	0	0	0	0	0	0		1 month	0	0	0	0	0	0	0
	3 months	3	3	3	3	3	3	3		3 months	0	0	0	0	0	0	0		3 months	0	0	0	0	0	0	0
	Uncertainty	Certain								Uncertainty	Un-Certain								Uncertainty	Un-Certain
	Saiga & livestock interaction									Livestock excretion - combined expert opinions									Combined Saiga interaction & livestock excretion									Sheep Pox	Likelihood	Uncertainty
Sheep Pox	Spring	1m	50m	100m	500m	1000m	10km	50km		Spring	1m	50m	100m	500m	1000m	10km	50km		Spring	1m	50m	100m	500m	1000m	10km	50km		Spring	1	Un-certain
	1 hour	1	1	1	2	3	3	3		1 hour	1	1	1	1	1	1	0		1 hour	1	1	1	1	1	1	0		summer	1	Un-certain
	1 day	1	1	2	3	3	3	3		1 day	1	1	1	1	1	1	0		1 day	1	1	1	1	1	1	0		Autumn	1	Un-certain
	1 week	3	3	3	3	3	3	3		1 week	1	1	1	1	1	1	0		1 week	1	1	1	1	1	1	0		Winter	2	Un-certain
	1 month	3	3	3	3	3	3	3		1 month	1	1	1	1	1	1	0		1 month	1	1	1	1	1	1	0
	3 months	3	3	3	3	3	3	3		3 months	1	1	1	1	1	1	0		3 months	1	1	1	1	1	1	0
	Summer	1m	50m	100m	500m	1000m	10km	50km		Summer									Summer	1m	50m	100m	500m	1000m	10km	50km
	1 hour	2	2	3	3	3	3	3		1 hour	1	1	1	1	1	1	0		1 hour	1	1	1	1	1	1	0
	1 day	3	3	3	3	3	3	3		1 day	1	1	1	1	1	1	0		1 day	1	1	1	1	1	1	0
	1 week	3	3	3	3	3	3	3		1 week	1	1	1	1	1	1	1		1 week	1	1	1	1	1	1	1
	1 month	3	3	3	3	3	3	3		1 month	1	1	1	1	1	1	1		1 month	1	1	1	1	1	1	1
	3 months	3	3	3	3	3	3	3		3 months	1	1	1	1	1	1	1		3 months	1	1	1	1	1	1	1
	Autumn	1m	50m	100m	500m	1000m	10km	50km		Autumn									Autumn	1m	50m	100m	500m	1000m	10km	50km
	1 hour	2	2	3	3	3	3	3		1 hour	1	1	1	1	1	1	0		1 hour	1	1	1	1	1	1	0
	1 day	3	3	3	3	3	3	3		1 day	1	1	1	1	1	1	0		1 day	1	1	1	1	1	1	0
	1 week	3	3	3	3	3	3	3		1 week	1	1	1	1	1	1	0		1 week	1	1	1	1	1	1	0
	1 month	3	3	3	3	3	3	3		1 month	1	1	1	1	1	1	0		1 month	1	1	1	1	1	1	0
	3 months	3	3	3	3	3	3	3		3 months	1	1	1	1	1	1	0		3 months	1	1	1	1	1	1	0
	Winter	1m	50m	100m	500m	1000m	10km	50km		Winter									Winter	1m	50m	100m	500m	1000m	10km	50km
	1 hour	2	2	3	3	3	3	3		1 hour	2	1	1	1	1	1	0		1 hour	2	1	1	1	1	1	0
	1 day	3	3	3	3	3	3	3		1 day	2	1	1	1	1	1	0		1 day	2	1	1	1	1	1	0
	1 week	3	3	3	3	3	3	3		1 week	1	1	1	1	1	1	0		1 week	1	1	1	1	1	1	0
	1 month	3	3	3	3	3	3	3		1 month	1	1	1	1	1	1	0		1 month	1	1	1	1	1	1	0
	3 months	3	3	3	3	3	3	3		3 months	1	1	1	1	1	1	0		3 months	1	1	1	1	1	1	0
	Uncertainty	Certain								Uncertainty	Un-certain								Uncertainty	Un-certain
	Saiga & livestock interaction									Livestock excretion - combined expert opinions									Combined Saiga interaction & livestock excretion									Rhino-Herpes	Likelihood	Uncertainty
Rhino-Herpes	Spring	1m	50m	100m	500m	1000m	10km	50km		Spring	1m	50m	100m	500m	1000m	10km	50km		Spring	1m	50m	100m	500m	1000m	10km	50km		Spring	1	Un-Certain
	1 hour	1	1	1	2	3	3	3		1 hour	1	0	0	0	0	0	0		1 hour	1	0	0	0	0	0	0		summer	1	Un-Certain
	1 day	1	1	2	3	3	3	3		1 day	1	0	0	0	0	0	0		1 day	1	0	0	0	0	0	0		Autumn	1	Un-Certain
	1 week	3	3	3	3	3	3	3		1 week	0	0	0	0	0	0	0		1 week	0	0	0	0	0	0	0		Winter	2	Un-Certain
	1 month	3	3	3	3	3	3	3		1 month	0	0	0	0	0	0	0		1 month	0	0	0	0	0	0	0		Uncertainty	Mid-Certain
	3 months	3	3	3	3	3	3	3		3 months	0	0	0	0	0	0	0		3 months	0	0	0	0	0	0	0
	Summer	1m	50m	100m	500m	1000m	10km	50km		Summer									Summer	1m	50m	100m	500m	1000m	10km	50km
	1 hour	2	2	3	3	3	3	3		1 hour	1	0	0	0	0	0	0		1 hour	1	0	0	0	0	0	0
	1 day	3	3	3	3	3	3	3		1 day	1	0	0	0	0	0	0		1 day	1	0	0	0	0	0	0
	1 week	3	3	3	3	3	3	3		1 week	0	0	0	0	0	0	0		1 week	0	0	0	0	0	0	0
	1 month	3	3	3	3	3	3	3		1 month	0	0	0	0	0	0	0		1 month	0	0	0	0	0	0	0
	3 months	3	3	3	3	3	3	3		3 months	0	0	0	0	0	0	0		3 months	0	0	0	0	0	0	0
	Autumn	1m	50m	100m	500m	1000m	10km	50km		Autumn									Autumn	1m	50m	100m	500m	1000m	10km	50km
	1 hour	2	2	3	3	3	3	3		1 hour	1	0	0	0	0	0	0		1 hour	1	0	0	0	0	0	0
	1 day	3	3	3	3	3	3	3		1 day	1	0	0	0	0	0	0		1 day	1	0	0	0	0	0	0
	1 week	3	3	3	3	3	3	3		1 week	0	0	0	0	0	0	0		1 week	0	0	0	0	0	0	0
	1 month	3	3	3	3	3	3	3		1 month	0	0	0	0	0	0	0		1 month	0	0	0	0	0	0	0
	3 months	3	3	3	3	3	3	3		3 months	0	0	0	0	0	0	0		3 months	0	0	0	0	0	0	0
	Winter	1m	50m	100m	500m	1000m	10km	50km		Winter									Winter	1m	50m	100m	500m	1000m	10km	50km
	1 hour	2	2	3	3	3	3	3		1 hour	2	1	0	0	0	0	0		1 hour	2	1	0	0	0	0	0
	1 day	3	3	3	3	3	3	3		1 day	2	1	0	0	0	0	0		1 day	2	1	0	0	0	0	0
	1 week	3	3	3	3	3	3	3		1 week	1	1	0	0	0	0	0		1 week	1	1	0	0	0	0	0
	1 month	3	3	3	3	3	3	3		1 month	1	0	0	0	0	0	0		1 month	1	0	0	0	0	0	0
	3 months	3	3	3	3	3	3	3		3 months	0	0	0	0	0	0	0		3 months	0	0	0	0	0	0	0
	Uncertainty	Certain								Uncertainty	Un-Certain								Uncertainty	Un-Certain
	Saiga & livestock interaction									Livestock excretion - combined expert opinions									Combined Saiga interaction & livestock excretion									Theilieria ovis	Likelihood	Uncertainty
Theilieria ovis	Spring	1m	50m	100m	500m	1000m	10km	50km		Spring	1m	50m	100m	500m	1000m	10km	50km		Spring	1m	50m	100m	500m	1000m	10km	50km		Spring	3	Un-Certain
	1 hour	1	1	1	2	3	3	3		1 hour	2	1	1	1	0	0	0		1 hour	1	1	1	1	0	0	0		summer	3	Un-Certain
	1 day	1	1	2	3	3	3	3		1 day	2	1	1	1	1	0	0		1 day	1	1	1	1	1	0	0		Autumn	2	Un-Certain
	1 week	3	3	3	3	3	3	3		1 week	2	1	1	1	1	0	0		1 week	2	1	1	1	1	0	0		Winter	2	Un-Certain
	1 month	3	3	3	3	3	3	3		1 month	3	2	1	1	1	0	0		1 month	3	2	1	1	1	0	0
	3 months	3	3	3	3	3	3	3		3 months	2	2	1	1	0	0	0		3 months	2	2	1	1	0	0	0
	Summer	1m	50m	100m	500m	1000m	10km	50km		Summer									Summer	1m	50m	100m	500m	1000m	10km	50km
	1 hour	2	2	3	3	3	3	3		1 hour	2	2	1	1	1	1	0		1 hour	2	2	1	1	1	1	0
	1 day	3	3	3	3	3	3	3		1 day	2	2	1	1	1	1	0		1 day	2	2	1	1	1	1	0
	1 week	3	3	3	3	3	3	3		1 week	2	2	1	1	1	1	0		1 week	2	2	1	1	1	1	0
	1 month	3	3	3	3	3	3	3		1 month	3	2	1	1	1	0	0		1 month	3	2	1	1	1	0	0
	3 months	3	3	3	3	3	3	3		3 months	2	2	1	1	1	0	0		3 months	2	2	1	1	1	0	0
	Autumn	1m	50m	100m	500m	1000m	10km	50km		Autumn									Autumn	1m	50m	100m	500m	1000m	10km	50km
	1 hour	2	2	3	3	3	3	3		1 hour	1	1	1	1	1	0	0		1 hour	1	1	1	1	1	0	0
	1 day	3	3	3	3	3	3	3		1 day	1	1	1	1	1	0	0		1 day	1	1	1	1	1	0	0
	1 week	3	3	3	3	3	3	3		1 week	1	1	1	1	1	0	0		1 week	1	1	1	1	1	0	0
	1 month	3	3	3	3	3	3	3		1 month	2	2	1	1	1	0	0		1 month	2	2	1	1	1	0	0
	3 months	3	3	3	3	3	3	3		3 months	2	2	1	1	1	0	0		3 months	2	2	1	1	1	0	0
	Winter	1m	50m	100m	500m	1000m	10km	50km		Winter									Winter	1m	50m	100m	500m	1000m	10km	50km
	1 hour	2	2	3	3	3	3	3		1 hour	1	1	1	1	1	1	0		1 hour	1	1	1	1	1	1	0
	1 day	3	3	3	3	3	3	3		1 day	1	1	1	1	1	1	0		1 day	1	1	1	1	1	1	0
	1 week	3	3	3	3	3	3	3		1 week	2	1	1	1	1	1	0		1 week	2	1	1	1	1	1	0
	1 month	3	3	3	3	3	3	3		1 month	2	2	1	1	1	1	0		1 month	2	2	1	1	1	1	0
	3 months	3	3	3	3	3	3	3		3 months	2	2	1	1	1	1	0		3 months	2	2	1	1	1	1	0
	Uncertainty	Certain								Uncertainty	Un-Certain								Uncertainty	Un-Certain
	Saiga & livestock interaction									Livestock excretion - combined expert opinions									Combined Saiga interaction & livestock excretion									Tick-born encephalitis	Likelihood	Uncertainty
Tick-born encephalitis	Spring	1m	50m	100m	500m	1000m	10km	50km		Spring	1m	50m	100m	500m	1000m	10km	50km		Spring	1m	50m	100m	500m	1000m	10km	50km		Spring	1	Un-Certain
	1 hour	1	1	1	2	3	3	3		1 hour	2	1	0	0	0	0	0		1 hour	1	1	0	0	0	0	0		summer	2	Un-Certain
	1 day	1	1	2	3	3	3	3		1 day	2	1	1	0	0	0	0		1 day	1	1	1	0	0	0	0		Autumn	1	Un-Certain
	1 week	3	3	3	3	3	3	3		1 week	1	1	0	0	0	0	0		1 week	1	1	0	0	0	0	0		Winter	0	Un-Certain
	1 month	3	3	3	3	3	3	3		1 month	1	1	0	0	0	0	0		1 month	1	1	0	0	0	0	0		Uncertainty	Mid-Certain
	3 months	3	3	3	3	3	3	3		3 months	1	0	0	0	0	0	0		3 months	1	0	0	0	0	0	0
	Summer	1m	50m	100m	500m	1000m	10km	50km		Summer									Summer	1m	50m	100m	500m	1000m	10km	50km
	1 hour	2	2	3	3	3	3	3		1 hour	2	1	0	0	0	0	0		1 hour	2	1	0	0	0	0	0
	1 day	3	3	3	3	3	3	3		1 day	2	1	0	0	0	0	0		1 day	2	1	0	0	0	0	0
	1 week	3	3	3	3	3	3	3		1 week	2	1	0	0	0	0	0		1 week	2	1	0	0	0	0	0
	1 month	3	3	3	3	3	3	3		1 month	2	1	0	0	0	0	0		1 month	2	1	0	0	0	0	0
	3 months	3	3	3	3	3	3	3		3 months	1	0	0	0	0	0	0		3 months	1	0	0	0	0	0	0
	Autumn	1m	50m	100m	500m	1000m	10km	50km		Autumn									Autumn	1m	50m	100m	500m	1000m	10km	50km
	1 hour	2	2	3	3	3	3	3		1 hour	1	0	0	0	0	0	0		1 hour	1	0	0	0	0	0	0
	1 day	3	3	3	3	3	3	3		1 day	1	0	0	0	0	0	0		1 day	1	0	0	0	0	0	0
	1 week	3	3	3	3	3	3	3		1 week	1	0	0	0	0	0	0		1 week	1	0	0	0	0	0	0
	1 month	3	3	3	3	3	3	3		1 month	0	0	0	0	0	0	0		1 month	0	0	0	0	0	0	0
	3 months	3	3	3	3	3	3	3		3 months	0	0	0	0	0	0	0		3 months	0	0	0	0	0	0	0
	Winter	1m	50m	100m	500m	1000m	10km	50km		Winter									Winter	1m	50m	100m	500m	1000m	10km	50km
	1 hour	2	2	3	3	3	3	3		1 hour	0	0	0	0	0	0	0		1 hour	0	0	0	0	0	0	0
	1 day	3	3	3	3	3	3	3		1 day	0	0	0	0	0	0	0		1 day	0	0	0	0	0	0	0
	1 week	3	3	3	3	3	3	3		1 week	0	0	0	0	0	0	0		1 week	0	0	0	0	0	0	0
	1 month	3	3	3	3	3	3	3		1 month	0	0	0	0	0	0	0		1 month	0	0	0	0	0	0	0
	3 months	3	3	3	3	3	3	3		3 months	0	0	0	0	0	0	0		3 months	0	0	0	0	0	0	0
	Uncertainty	Certain								Uncertainty	Un-Certain								Uncertainty	Un-Certain
	Saiga & livestock interaction									Livestock excretion - combined expert opinions									Combined Saiga interaction & livestock excretion									Trichinella spp.	Likelihood	Uncertainty
Trichinella spp.	Spring	1m	50m	100m	500m	1000m	10km	50km		Spring	1m	50m	100m	500m	1000m	10km	50km		Spring	1m	50m	100m	500m	1000m	10km	50km		Spring	0	Un-Certain
	1 hour	1	1	1	2	3	3	3		1 hour	0	0	0	0	0	0	0		1 hour	0	0	0	0	0	0	0		summer	0	Un-Certain
	1 day	1	1	2	3	3	3	3		1 day	0	0	0	0	0	0	0		1 day	0	0	0	0	0	0	0		Autumn	0	Un-Certain
	1 week	3	3	3	3	3	3	3		1 week	0	0	0	0	0	0	0		1 week	0	0	0	0	0	0	0		Winter	0	Un-Certain
	1 month	3	3	3	3	3	3	3		1 month	0	0	0	0	0	0	0		1 month	0	0	0	0	0	0	0
	3 months	3	3	3	3	3	3	3		3 months	0	0	0	0	0	0	0		3 months	0	0	0	0	0	0	0
	Summer	1m	50m	100m	500m	1000m	10km	50km		Summer									Summer	1m	50m	100m	500m	1000m	10km	50km
	1 hour	2	2	3	3	3	3	3		1 hour	0	0	0	0	0	0	0		1 hour	0	0	0	0	0	0	0
	1 day	3	3	3	3	3	3	3		1 day	0	0	0	0	0	0	0		1 day	0	0	0	0	0	0	0
	1 week	3	3	3	3	3	3	3		1 week	0	0	0	0	0	0	0		1 week	0	0	0	0	0	0	0
	1 month	3	3	3	3	3	3	3		1 month	0	0	0	0	0	0	0		1 month	0	0	0	0	0	0	0
	3 months	3	3	3	3	3	3	3		3 months	0	0	0	0	0	0	0		3 months	0	0	0	0	0	0	0
	Autumn	1m	50m	100m	500m	1000m	10km	50km		Autumn									Autumn	1m	50m	100m	500m	1000m	10km	50km
	1 hour	2	2	3	3	3	3	3		1 hour	0	0	0	0	0	0	0		1 hour	0	0	0	0	0	0	0
	1 day	3	3	3	3	3	3	3		1 day	0	0	0	0	0	0	0		1 day	0	0	0	0	0	0	0
	1 week	3	3	3	3	3	3	3		1 week	0	0	0	0	0	0	0		1 week	0	0	0	0	0	0	0
	1 month	3	3	3	3	3	3	3		1 month	0	0	0	0	0	0	0		1 month	0	0	0	0	0	0	0
	3 months	3	3	3	3	3	3	3		3 months	0	0	0	0	0	0	0		3 months	0	0	0	0	0	0	0
	Winter	1m	50m	100m	500m	1000m	10km	50km		Winter									Winter	1m	50m	100m	500m	1000m	10km	50km
	1 hour	2	2	3	3	3	3	3		1 hour	0	0	0	0	0	0	0		1 hour	0	0	0	0	0	0	0
	1 day	3	3	3	3	3	3	3		1 day	0	0	0	0	0	0	0		1 day	0	0	0	0	0	0	0
	1 week	3	3	3	3	3	3	3		1 week	0	0	0	0	0	0	0		1 week	0	0	0	0	0	0	0
	1 month	3	3	3	3	3	3	3		1 month	0	0	0	0	0	0	0		1 month	0	0	0	0	0	0	0
	3 months	3	3	3	3	3	3	3		3 months	0	0	0	0	0	0	0		3 months	0	0	0	0	0	0	0
	Uncertainty	Certain								Uncertainty	Un-Certain								Uncertainty	Un-Certain
	Saiga & livestock interaction									Livestock excretion - combined expert opinions									Combined Saiga interaction & livestock excretion									Yersinia pestis	Likelihood	Uncertainty
Yersinia pestis	Spring	1m	50m	100m	500m	1000m	10km	50km		Spring	1m	50m	100m	500m	1000m	10km	50km		Spring	1m	50m	100m	500m	1000m	10km	50km		Spring	0	Certain
	1 hour	1	1	1	2	3	3	3		1 hour	0	0	0	0	0	0	0		1 hour	0	0	0	0	0	0	0		summer	0	Certain
	1 day	1	1	2	3	3	3	3		1 day	0	0	0	0	0	0	0		1 day	0	0	0	0	0	0	0		Autumn	0	Certain
	1 week	3	3	3	3	3	3	3		1 week	0	0	0	0	0	0	0		1 week	0	0	0	0	0	0	0		Winter	0	Certain
	1 month	3	3	3	3	3	3	3		1 month	0	0	0	0	0	0	0		1 month	0	0	0	0	0	0	0		Uncertainty	Mid-Certain
	3 months	3	3	3	3	3	3	3		3 months	0	0	0	0	0	0	0		3 months	0	0	0	0	0	0	0
	Summer	1m	50m	100m	500m	1000m	10km	50km		Summer									Summer	1m	50m	100m	500m	1000m	10km	50km
	1 hour	2	2	3	3	3	3	3		1 hour	0	0	0	0	0	0	0		1 hour	0	0	0	0	0	0	0
	1 day	3	3	3	3	3	3	3		1 day	0	0	0	0	0	0	0		1 day	0	0	0	0	0	0	0
	1 week	3	3	3	3	3	3	3		1 week	0	0	0	0	0	0	0		1 week	0	0	0	0	0	0	0
	1 month	3	3	3	3	3	3	3		1 month	0	0	0	0	0	0	0		1 month	0	0	0	0	0	0	0
	3 months	3	3	3	3	3	3	3		3 months	0	0	0	0	0	0	0		3 months	0	0	0	0	0	0	0
	Autumn	1m	50m	100m	500m	1000m	10km	50km		Autumn									Autumn	1m	50m	100m	500m	1000m	10km	50km
	1 hour	2	2	3	3	3	3	3		1 hour	0	0	0	0	0	0	0		1 hour	0	0	0	0	0	0	0
	1 day	3	3	3	3	3	3	3		1 day	0	0	0	0	0	0	0		1 day	0	0	0	0	0	0	0
	1 week	3	3	3	3	3	3	3		1 week	0	0	0	0	0	0	0		1 week	0	0	0	0	0	0	0
	1 month	3	3	3	3	3	3	3		1 month	0	0	0	0	0	0	0		1 month	0	0	0	0	0	0	0
	3 months	3	3	3	3	3	3	3		3 months	0	0	0	0	0	0	0		3 months	0	0	0	0	0	0	0
	Winter	1m	50m	100m	500m	1000m	10km	50km		Winter									Winter	1m	50m	100m	500m	1000m	10km	50km
	1 hour	2	2	3	3	3	3	3		1 hour	0	0	0	0	0	0	0		1 hour	0	0	0	0	0	0	0
	1 day	3	3	3	3	3	3	3		1 day	0	0	0	0	0	0	0		1 day	0	0	0	0	0	0	0
	1 week	3	3	3	3	3	3	3		1 week	0	0	0	0	0	0	0		1 week	0	0	0	0	0	0	0
	1 month	3	3	3	3	3	3	3		1 month	0	0	0	0	0	0	0		1 month	0	0	0	0	0	0	0
	3 months	3	3	3	3	3	3	3		3 months	0	0	0	0	0	0	0		3 months	0	0	0	0	0	0	0
	Uncertainty	Certain								Uncertainty	Certain								Uncertainty	Certain
	Saiga & livestock interaction									Livestock excretion - combined expert opinions									Combined Saiga interaction & livestock excretion									Yersinia Pseudotuberculosis	Likelihood	Uncertainty
Yersinia Pseudotuberculosis	Spring	1m	50m	100m	500m	1000m	10km	50km		Spring	1m	50m	100m	500m	1000m	10km	50km		Spring	1m	50m	100m	500m	1000m	10km	50km		Spring	0	Certain
	1 hour	1	1	1	2	3	3	3		1 hour	0	0	0	0	0	0	0		1 hour	0	0	0	0	0	0	0		summer	0	Certain
	1 day	1	1	2	3	3	3	3		1 day	0	0	0	0	0	0	0		1 day	0	0	0	0	0	0	0		Autumn	0	Certain
	1 week	3	3	3	3	3	3	3		1 week	0	0	0	0	0	0	0		1 week	0	0	0	0	0	0	0		Winter	0	Certain
	1 month	3	3	3	3	3	3	3		1 month	0	0	0	0	0	0	0		1 month	0	0	0	0	0	0	0
	3 months	3	3	3	3	3	3	3		3 months	0	0	0	0	0	0	0		3 months	0	0	0	0	0	0	0
	Summer	1m	50m	100m	500m	1000m	10km	50km		Summer									Summer	1m	50m	100m	500m	1000m	10km	50km
	1 hour	2	2	3	3	3	3	3		1 hour	0	0	0	0	0	0	0		1 hour	0	0	0	0	0	0	0
	1 day	3	3	3	3	3	3	3		1 day	0	0	0	0	0	0	0		1 day	0	0	0	0	0	0	0
	1 week	3	3	3	3	3	3	3		1 week	0	0	0	0	0	0	0		1 week	0	0	0	0	0	0	0
	1 month	3	3	3	3	3	3	3		1 month	0	0	0	0	0	0	0		1 month	0	0	0	0	0	0	0
	3 months	3	3	3	3	3	3	3		3 months	0	0	0	0	0	0	0		3 months	0	0	0	0	0	0	0
	Autumn	1m	50m	100m	500m	1000m	10km	50km		Autumn									Autumn	1m	50m	100m	500m	1000m	10km	50km
	1 hour	2	2	3	3	3	3	3		1 hour	0	0	0	0	0	0	0		1 hour	0	0	0	0	0	0	0
	1 day	3	3	3	3	3	3	3		1 day	0	0	0	0	0	0	0		1 day	0	0	0	0	0	0	0
	1 week	3	3	3	3	3	3	3		1 week	0	0	0	0	0	0	0		1 week	0	0	0	0	0	0	0
	1 month	3	3	3	3	3	3	3		1 month	0	0	0	0	0	0	0		1 month	0	0	0	0	0	0	0
	3 months	3	3	3	3	3	3	3		3 months	0	0	0	0	0	0	0		3 months	0	0	0	0	0	0	0
	Winter	1m	50m	100m	500m	1000m	10km	50km		Winter									Winter	1m	50m	100m	500m	1000m	10km	50km
	1 hour	2	2	3	3	3	3	3		1 hour	0	0	0	0	0	0	0		1 hour	0	0	0	0	0	0	0
	1 day	3	3	3	3	3	3	3		1 day	0	0	0	0	0	0	0		1 day	0	0	0	0	0	0	0
	1 week	3	3	3	3	3	3	3		1 week	0	0	0	0	0	0	0		1 week	0	0	0	0	0	0	0
	1 month	3	3	3	3	3	3	3		1 month	0	0	0	0	0	0	0		1 month	0	0	0	0	0	0	0
	3 months	3	3	3	3	3	3	3		3 months	0	0	0	0	0	0	0		3 months	0	0	0	0	0	0	0
	Uncertainty	Certain								Uncertainty	Certain								Uncertainty	Certain

## Sheet: Matrix B2 Anaplasma spp 
	Expert 1									Expert 3									Expert 4										Combined totals	0.633333	1	Un-Certain
Pathogen	Spring	1m	50m	100m	500m	1000m	10km	50km	Pathogen	Spring	1m	50m	100m	500m	1000m	10km	50km	Pathogen	Spring	1m	50m	100m	500m	1000m	10km	50km				Risk Catg. #	Rounded Risk Catg. Descriptor	Uncertainty	Risk Catg. #	Rounded Risk Catg. Descriptor	Uncertainty	Risk Catg. #	Rounded Risk Catg. Descriptor	Uncertainty	Risk Catg. #	Rounded Risk Catg. Descriptor	Uncertainty	Risk Catg. #	Rounded Risk Catg. Descriptor	Uncertainty	Risk Catg. #	Rounded Risk Catg. Descriptor	Uncertainty	Risk Catg. #	Rounded Risk Catg. Descriptor
Anaplasma spp	1 hour	1	1	1	1	0	0	0	Anaplasma spp	1 hour	0	0	0	0	0	0	0	Anaplasma spp	1 hour	2	2	2	2	2	2	2			Spring	1m			50m			100m			500m			1000m			10km			50km
Version 2	1 day	1	1	1	1	0	0	0		1 day	0	0	0	0	0	0	0		1 day	2	2	2	2	2	2	2			1 hour	1	Low	Uncertainty	1	Low	0.666667	1	Low	Un-Certain	1	Low	Un-Certain	0.666667	Low	Un-Certain	0.666667	Low	Un-Certain	0.666667	Low
	1 week	1	1	1	1	0	0	0		1 week	0	0	0	0	0	0	0		1 week	2	2	2	2	2	2	2			1 day	1	Low	Un-Certain	1	Low	0.666667	1	Low	Un-Certain	1	Low	Un-Certain	0.666667	Low	Un-Certain	0.666667	Low	Un-Certain	0.666667	Low
	1 month	1	1	1	1	0	0	0		1 month	0	0	0	0	0	0	0		1 month	2	2	2	2	2	2	2			1 week	1	Low	Un-Certain	1	Low	0.666667	1	Low	Un-Certain	1	Low	Un-Certain	0.666667	Low	Un-Certain	0.666667	Low	Un-Certain	0.666667	Low
	3 months	0	0	0	0	0	0	0		3 months	0	0	0	0	0	0	0		3 months	2	2	2	2	2	1	1			1 month	1	Low	Un-Certain	1	Low	0.666667	1	Low	Un-Certain	1	Low	Un-Certain	0.666667	Low	Un-Certain	0.666667	Low	Un-Certain	0.666667	Low
	Summer	1m	50m	100m	500m	1000m	10km	50km		Summer	1m	50m	100m	500m	1000m	10km	50km		Summer	1m	50m	100m	500m	1000m	10km	50km			3 months	0.666667	Low	Un-Certain	0.666667	Low	0.333333	0.666667	Low	Un-Certain	0.666667	Low	Un-Certain	0.666667	Low	Un-Certain	0.333333	Negligible	Un-Certain	0.333333	Negligible
	1 hour	1	1	1	1	0	0	0		1 hour	0	0	0	0	0	0	0		1 hour	2	2	2	2	2	2	2			Summer	1m			50m			100m			500m			1000m			10km			50km
	1 day	1	1	1	1	0	0	0		1 day	0	0	0	0	0	0	0		1 day	2	2	2	2	2	2	2			1 hour	1	Low	Un-Certain	1	Low	0.666667	1	Low	Un-Certain	1	Low	Un-Certain	0.666667	Low	Un-Certain	0.666667	Low	Un-Certain	0.666667	Low
	1 week	1	1	1	1	0	0	0		1 week	0	0	0	0	0	0	0		1 week	2	2	2	2	2	2	2			1 day	1	Low	Un-Certain	1	Low	0.666667	1	Low	Un-Certain	1	Low	Un-Certain	0.666667	Low	Un-Certain	0.666667	Low	Un-Certain	0.666667	Low
	1 month	1	1	1	1	0	0	0		1 month	0	0	0	0	0	0	0		1 month	2	2	2	2	2	2	2			1 week	1	Low	Un-Certain	1	Low	0.666667	1	Low	Un-Certain	1	Low	Un-Certain	0.666667	Low	Un-Certain	0.666667	Low	Un-Certain	0.666667	Low
	3 months	0	0	0	0	0	0	0		3 months	0	0	0	0	0	0	0		3 months	2	2	2	2	2	1	1			1 month	1	Low	Un-Certain	1	Low	0.666667	1	Low	Un-Certain	1	Low	Un-Certain	0.666667	Low	Un-Certain	0.666667	Low	Un-Certain	0.666667	Low
	Autumn	1m	50m	100m	500m	1000m	10km	50km		Autumn	1m	50m	100m	500m	1000m	10km	50km		Autumn	1m	50m	100m	500m	1000m	10km	50km			3 months	0.666667	Low	Un-Certain	0.666667	Low	0.333333	0.666667	Low	Un-Certain	0.666667	Low	Un-Certain	0.666667	Low	Un-Certain	0.333333	Negligible	Un-Certain	0.333333	Negligible
	1 hour	1	1	1	1	0	0	0		1 hour	0	0	0	0	0	0	0		1 hour	2	2	2	2	1	1	1			Autumn	1m			50m			100m			500m			1000m			10km			50km
	1 day	1	1	1	1	0	0	0		1 day	0	0	0	0	0	0	0		1 day	2	2	2	2	1	1	1			1 hour	1	Low	Un-Certain	1	Low	0.333333	1	Low	Un-Certain	1	Low	Un-Certain	0.333333	Negligible	Un-Certain	0.333333	Negligible	Un-Certain	0.333333	Negligible
	1 week	1	1	1	1	0	0	0		1 week	0	0	0	0	0	0	0		1 week	1	1	1	1	1	1	1			1 day	1	Low	Un-Certain	1	Low	0.333333	1	Low	Un-Certain	1	Low	Un-Certain	0.333333	Negligible	Un-Certain	0.333333	Negligible	Un-Certain	0.333333	Negligible
	1 month	1	1	1	1	0	0	0		1 month	0	0	0	0	0	0	0		1 month	1	1	1	1	1	1	1			1 week	0.666667	Low	Un-Certain	0.666667	Low	0.333333	0.666667	Low	Un-Certain	0.666667	Low	Un-Certain	0.333333	Negligible	Un-Certain	0.333333	Negligible	Un-Certain	0.333333	Negligible
	3 months	0	0	0	0	0	0	0		3 months	0	0	0	0	0	0	0		3 months	1	1	1	1	1	0	0			1 month	0.666667	Low	Un-Certain	0.666667	Low	0.333333	0.666667	Low	Un-Certain	0.666667	Low	Un-Certain	0.333333	Negligible	Un-Certain	0.333333	Negligible	Un-Certain	0.333333	Negligible
	Winter	1m	50m	100m	500m	1000m	10km	50km		Winter	1m	50m	100m	500m	1000m	10km	50km		Winter	1m	50m	100m	500m	1000m	10km	50km			3 months	0.333333	Negligible	Un-Certain	0.333333	Negligible	0	0.333333	Negligible	Un-Certain	0.333333	Negligible	Un-Certain	0.333333	Negligible	Un-Certain	0	Negligible	Certain	0	Negligible
	1 hour	0	0	0	0	0	0	0		1 hour	0	0	0	0	0	0	0		1 hour	2	2	2	2	1	1	1			Winter	1m			50m			100m			500m			1000m			10km			50km
	1 day	0	0	0	0	0	0	0		1 day	0	0	0	0	0	0	0		1 day	2	2	2	2	1	1	1			1 hour	0.666667	Low	Un-Certain	0.666667	Low	0.333333	0.666667	Low	Un-Certain	0.666667	Low	Un-Certain	0.333333	Negligible	Un-Certain	0.333333	Negligible	Un-Certain	0.333333	Negligible
	1 week	0	0	0	0	0	0	0		1 week	0	0	0	0	0	0	0		1 week	1	1	1	1	1	1	1			1 day	0.666667	Low	Un-Certain	0.666667	Low	0.333333	0.666667	Low	Un-Certain	0.666667	Low	Un-Certain	0.333333	Negligible	Un-Certain	0.333333	Negligible	Un-Certain	0.333333	Negligible
	1 month	0	0	0	0	0	0	0		1 month	0	0	0	0	0	0	0		1 month	1	1	1	1	1	1	1			1 week	0.333333	Negligible	Un-Certain	0.333333	Negligible	0.333333	0.333333	Negligible	Un-Certain	0.333333	Negligible	Un-Certain	0.333333	Negligible	Un-Certain	0.333333	Negligible	Un-Certain	0.333333	Negligible
	3 months	0	0	0	0	0	0	0		3 months	0	0	0	0	0	0	0		3 months	1	1	1	1	1	0	0			1 month	0.333333	Negligible	Un-Certain	0.333333	Negligible	0.333333	0.333333	Negligible	Un-Certain	0.333333	Negligible	Un-Certain	0.333333	Negligible	Un-Certain	0.333333	Negligible	Un-Certain	0.333333	Negligible
	Uncertainty	Un-Certain								Uncertainty	Un-Certain								Uncertainty	Mid-Certain									3 months	0.333333	Negligible	Un-Certain	0.333333	Negligible	0	0.333333	Negligible	Un-Certain	0.333333	Negligible	Un-Certain	0.333333	Negligible	Un-Certain	0	Negligible	Certain	0	Negligible
																													Combined totals	0.766667	1	Un-Certain
																														Risk Catg. #	Rounded Risk Catg. Descriptor	Uncertainty	Risk Catg. #	Rounded Risk Catg. Descriptor	Uncertainty	Risk Catg. #	Rounded Risk Catg. Descriptor	Uncertainty	Risk Catg. #	Rounded Risk Catg. Descriptor	Uncertainty	Risk Catg. #	Rounded Risk Catg. Descriptor	Uncertainty	Risk Catg. #	Rounded Risk Catg. Descriptor	Uncertainty	Risk Catg. #	Rounded Risk Catg. Descriptor
																													Spring	1m			50m			100m			500m			1000m			10km			50km
																													1 hour	1	Low	Uncertainty	1	Low	0.666667	1	Low	Un-Certain	1	Low	Un-Certain	0.666667	Low	Un-Certain	0.666667	Low	Un-Certain	0.666667	Low
																													1 day	1	Low	Un-Certain	1	Low	0.666667	1	Low	Un-Certain	1	Low	Un-Certain	0.666667	Low	Un-Certain	0.666667	Low	Un-Certain	0.666667	Low
																													1 week	1	Low	Un-Certain	1	Low	0.666667	1	Low	Un-Certain	1	Low	Un-Certain	0.666667	Low	Un-Certain	0.666667	Low	Un-Certain	0.666667	Low
																													1 month	1	Low	Un-Certain	1	Low	0.666667	1	Low	Un-Certain	1	Low	Un-Certain	0.666667	Low	Un-Certain	0.666667	Low	Un-Certain	0.666667	Low
																													3 months	0.666667	Low	Un-Certain	0.666667	Low	0.333333	0.666667	Low	Un-Certain	0.666667	Low	Un-Certain	0.666667	Low	Un-Certain	0.333333	Low	Un-Certain	0.333333	Negligible
																													Summer	1m			50m			100m			500m			1000m			10km			50km
																													1 hour	1	Low	Un-Certain	1	Low	0.666667	1	Low	Un-Certain	1	Low	Un-Certain	0.666667	Low	Un-Certain	0.666667	Low	Un-Certain	0.666667	Low
																													1 day	1	Low	Un-Certain	1	Low	0.666667	1	Low	Un-Certain	1	Low	Un-Certain	0.666667	Low	Un-Certain	0.666667	Low	Un-Certain	0.666667	Low
																													1 week	1	Low	Un-Certain	1	Low	0.666667	1	Low	Un-Certain	1	Low	Un-Certain	0.666667	Low	Un-Certain	0.666667	Low	Un-Certain	0.666667	Low
																													1 month	1	Low	Un-Certain	1	Low	0.666667	1	Low	Un-Certain	1	Low	Un-Certain	0.666667	Low	Un-Certain	0.666667	Low	Un-Certain	0.666667	Low
																													3 months	0.666667	Low	Un-Certain	0.666667	Low	0.333333	0.666667	Low	Un-Certain	0.666667	Low	Un-Certain	0.666667	Low	Un-Certain	0.333333	Low	Un-Certain	0.333333	Negligible
																													Autumn	1m			50m			100m			500m			1000m			10km			50km
																													1 hour	1	Low	Un-Certain	1	Low	0.333333	1	Low	Un-Certain	1	Low	Un-Certain	0.333333	Low	Un-Certain	0.333333	Low	Un-Certain	0.333333	Low
																													1 day	1	Low	Un-Certain	1	Low	0.333333	1	Low	Un-Certain	1	Low	Un-Certain	0.333333	Low	Un-Certain	0.333333	Low	Un-Certain	0.333333	Low
																													1 week	0.666667	Low	Un-Certain	0.666667	Low	0.333333	0.666667	Low	Un-Certain	0.666667	Low	Un-Certain	0.333333	Low	Un-Certain	0.333333	Low	Un-Certain	0.333333	Low
																													1 month	0.666667	Low	Un-Certain	0.666667	Low	0.333333	0.666667	Low	Un-Certain	0.666667	Low	Un-Certain	0.333333	Low	Un-Certain	0.333333	Low	Un-Certain	0.333333	Low
																													3 months	0.333333	Low	Un-Certain	0.333333	Low	0	0.333333	Low	Un-Certain	0.333333	Low	Un-Certain	0.333333	Low	Un-Certain	0	Negligible	Certain	0	Negligible
																													Winter	1m			50m			100m			500m			1000m			10km			50km
																													1 hour	0.666667	Low	Un-Certain	0.666667	Low	0.333333	0.666667	Low	Un-Certain	0.666667	Low	Un-Certain	0.333333	Low	Un-Certain	0.333333	Low	Un-Certain	0.333333	Low
																													1 day	0.666667	Low	Un-Certain	0.666667	Low	0.333333	0.666667	Low	Un-Certain	0.666667	Low	Un-Certain	0.333333	Low	Un-Certain	0.333333	Low	Un-Certain	0.333333	Low
																													1 week	0.333333	Low	Un-Certain	0.333333	Low	0.333333	0.333333	Low	Un-Certain	0.333333	Low	Un-Certain	0.333333	Low	Un-Certain	0.333333	Low	Un-Certain	0.333333	Low
																													1 month	0.333333	Low	Un-Certain	0.333333	Low	0.333333	0.333333	Low	Un-Certain	0.333333	Low	Un-Certain	0.333333	Low	Un-Certain	0.333333	Low	Un-Certain	0.333333	Low
																													3 months	0.333333	Low	Un-Certain	0.333333	Low	0	0.333333	Low	Un-Certain	0.333333	Low	Un-Certain	0.333333	Low	Un-Certain	0	Negligible	Certain	0	Negligible
[truncated: 1 more columns]

## Sheet: Matrix B2 Aujesky's disease 
		Expert 1									Expert 2									Expert 3									Combined totals	0.0761905	0
	Pathogen	Spring	1m	50m	100m	500m	1000m	10km	50km	Pathogen	Spring	1m	50m	100m	500m	1000m	10km	50km	Pathogen	Spring	1m	50m	100m	500m	1000m	10km	50km			Risk Catg. #	Rounded Risk Catg. Descriptor	Uncertainty	Risk Catg. #	Rounded Risk Catg. Descriptor	Uncertainty	Risk Catg. #	Rounded Risk Catg. Descriptor	Uncertainty	Risk Catg. #	Rounded Risk Catg. Descriptor	Uncertainty	Risk Catg. #	Rounded Risk Catg. Descriptor	Uncertainty	Risk Catg. #	Rounded Risk Catg. Descriptor	Uncertainty	Risk Catg. #	Rounded Risk Catg. Descriptor
	Aujesky's disease	1 hour	0	0	0	0	0	0	0	Aujesky's disease	1 hour	1	1	1	0	0	0	0	Aujesky's disease	1 hour	0	0	0	0	0	0	0		Spring	1m			50m			100m			500m			1000m			10km			50km
		1 day	0	0	0	0	0	0	0		1 day	1	1	1	0	0	0	0		1 day	0	0	0	0	0	0	0		1 hour	0.333333	Negligible	Un-Certain	0.333333	Negligible	Mid-Certain	0.333333	Negligible	Mid-Certain	0	Negligible	Certain	0	Negligible	Certain	0	Negligible	Certain	0	Negligible
		1 week	0	0	0	0	0	0	0		1 week	1	1	0	0	0	0	0		1 week	0	0	0	0	0	0	0		1 day	0.333333	Negligible	Un-Certain	0.333333	Negligible	Mid-Certain	0.333333	Negligible	Mid-Certain	0	Negligible	Certain	0	Negligible	Certain	0	Negligible	Certain	0	Negligible
		1 month	0	0	0	0	0	0	0		1 month	0	0	0	0	0	0	0		1 month	0	0	0	0	0	0	0		1 week	0.333333	Negligible	Un-Certain	0.333333	Negligible	Mid-Certain	0	Negligible	Certain	0	Negligible	Certain	0	Negligible	Certain	0	Negligible	Certain	0	Negligible
		3 months	0	0	0	0	0	0	0		3 months	0	0	0	0	0	0	0		3 months	0	0	0	0	0	0	0		1 month	0	Negligible	Certain	0	Negligible	Certain	0	Negligible	Certain	0	Negligible	Certain	0	Negligible	Certain	0	Negligible	Certain	0	Negligible
		Summer	1m	50m	100m	500m	1000m	10km	50km		Summer	1m	50m	100m	500m	1000m	10km	50km		Summer	1m	50m	100m	500m	1000m	10km	50km		3 months	0	Negligible	Certain	0	Negligible	Certain	0	Negligible	Certain	0	Negligible	Certain	0	Negligible	Certain	0	Negligible	Certain	0	Negligible
		1 hour	0	0	0	0	0	0	0		1 hour	1	1	1	0	0	0	0		1 hour	0	0	0	0	0	0	0		Summer	1m			50m			100m			500m			1000m			10km			50km
		1 day	0	0	0	0	0	0	0		1 day	1	1	1	0	0	0	0		1 day	0	0	0	0	0	0	0		1 hour	0.333333	Negligible	Mid-Certain	0.333333	Negligible	Mid-Certain	0.333333	Negligible	Mid-Certain	0	Negligible	Certain	0	Negligible	Certain	0	Negligible	Certain	0	Negligible
		1 week	0	0	0	0	0	0	0		1 week	1	1	0	0	0	0	0		1 week	0	0	0	0	0	0	0		1 day	0.333333	Negligible	Mid-Certain	0.333333	Negligible	Mid-Certain	0.333333	Negligible	Mid-Certain	0	Negligible	Certain	0	Negligible	Certain	0	Negligible	Certain	0	Negligible
		1 month	0	0	0	0	0	0	0		1 month	0	0	0	0	0	0	0		1 month	0	0	0	0	0	0	0		1 week	0.333333	Negligible	Mid-Certain	0.333333	Negligible	Mid-Certain	0	Negligible	Certain	0	Negligible	Certain	0	Negligible	Certain	0	Negligible	Certain	0	Negligible
		3 months	0	0	0	0	0	0	0		3 months	0	0	0	0	0	0	0		3 months	0	0	0	0	0	0	0		1 month	0	Negligible	Certain	0	Negligible	Certain	0	Negligible	Certain	0	Negligible	Certain	0	Negligible	Certain	0	Negligible	Certain	0	Negligible
		Autumn	1m	50m	100m	500m	1000m	10km	50km		Autumn	1m	50m	100m	500m	1000m	10km	50km		Autumn	1m	50m	100m	500m	1000m	10km	50km		3 months	0	Negligible	Certain	0	Negligible	Certain	0	Negligible	Certain	0	Negligible	Certain	0	Negligible	Certain	0	Negligible	Certain	0	Negligible
		1 hour	0	0	0	0	0	0	0		1 hour	1	1	1	0	0	0	0		1 hour	0	0	0	0	0	0	0		Autumn	1m			50m			100m			500m			1000m			10km			50km
		1 day	0	0	0	0	0	0	0		1 day	1	1	1	0	0	0	0		1 day	0	0	0	0	0	0	0		1 hour	0.333333	Negligible	Mid-Certain	0.333333	Negligible	Mid-Certain	0.333333	Negligible	Mid-Certain	0	Negligible	Certain	0	Negligible	Certain	0	Negligible	Certain	0	Negligible
		1 week	0	0	0	0	0	0	0		1 week	1	1	0	0	0	0	0		1 week	0	0	0	0	0	0	0		1 day	0.333333	Negligible	Mid-Certain	0.333333	Negligible	Mid-Certain	0.333333	Negligible	Mid-Certain	0	Negligible	Certain	0	Negligible	Certain	0	Negligible	Certain	0	Negligible
		1 month	0	0	0	0	0	0	0		1 month	0	0	0	0	0	0	0		1 month	0	0	0	0	0	0	0		1 week	0.333333	Negligible	Mid-Certain	0.333333	Negligible	Mid-Certain	0	Negligible	Certain	0	Negligible	Certain	0	Negligible	Certain	0	Negligible	Certain	0	Negligible
		3 months	0	0	0	0	0	0	0		3 months	0	0	0	0	0	0	0		3 months	0	0	0	0	0	0	0		1 month	0	Negligible	Certain	0	Negligible	Certain	0	Negligible	Certain	0	Negligible	Certain	0	Negligible	Certain	0	Negligible	Certain	0	Negligible
		Winter	1m	50m	100m	500m	1000m	10km	50km		Winter	1m	50m	100m	500m	1000m	10km	50km		Winter	1m	50m	100m	500m	1000m	10km	50km		3 months	0	Negligible	Certain	0	Negligible	Certain	0	Negligible	Certain	0	Negligible	Certain	0	Negligible	Certain	0	Negligible	Certain	0	Negligible
		1 hour	0	0	0	0	0	0	0		1 hour	1	1	1	0	0	0	0		1 hour	0	0	0	0	0	0	0		Winter	1m			50m			100m			500m			1000m			10km			50km
		1 day	0	0	0	0	0	0	0		1 day	1	1	1	0	0	0	0		1 day	0	0	0	0	0	0	0		1 hour	0.333333	Negligible	Mid-Certain	0.333333	Negligible	Mid-Certain	0.333333	Negligible	Mid-Certain	0	Negligible	Certain	0	Negligible	Certain	0	Negligible	Certain	0	Negligible
		1 week	0	0	0	0	0	0	0		1 week	1	1	0	0	0	0	0		1 week	0	0	0	0	0	0	0		1 day	0.333333	Negligible	Mid-Certain	0.333333	Negligible	Mid-Certain	0.333333	Negligible	Mid-Certain	0	Negligible	Certain	0	Negligible	Certain	0	Negligible	Certain	0	Negligible
		1 month	0	0	0	0	0	0	0		1 month	0	0	0	0	0	0	0		1 month	0	0	0	0	0	0	0		1 week	0.333333	Negligible	Mid-Certain	0.333333	Negligible	Mid-Certain	0	Negligible	Certain	0	Negligible	Certain	0	Negligible	Certain	0	Negligible	Certain	0	Negligible
		3 months	0	0	0	0	0	0	0		3 months	0	0	0	0	0	0	0		3 months	0	0	0	0	0	0	0		1 month	0	Negligible	Certain	0	Negligible	Certain	0	Negligible	Certain	0	Negligible	Certain	0	Negligible	Certain	0	Negligible	Certain	0	Negligible
		Uncertainty	Certain								Uncertainty	Mid-Certain								Uncertainty									3 months	0	Negligible	Certain	0	Negligible	Certain	0	Negligible	Certain	0	Negligible	Certain	0	Negligible	Certain	0	Negligible	Certain	0	Negligible
																													Combined totals	0.0761905	0
																														Risk Catg. #	Rounded Risk Catg. Descriptor	Uncertainty	Risk Catg. #	Rounded Risk Catg. Descriptor	Uncertainty	Risk Catg. #	Rounded Risk Catg. Descriptor	Uncertainty	Risk Catg. #	Rounded Risk Catg. Descriptor	Uncertainty	Risk Catg. #	Rounded Risk Catg. Descriptor	Uncertainty	Risk Catg. #	Rounded Risk Catg. Descriptor	Uncertainty	Risk Catg. #	Rounded Risk Catg. Descriptor
																													Spring	0:01:00			50m			100m			500m			1000m			10km			50km
																													1 hour	0.333333	Low	Un-Certain	0.333333	Low	Mid-Certain	0.333333	Low	Mid-Certain	0	Negligible	Certain	0	Negligible	Certain	0	Negligible	Certain	0	Negligible
																													1 day	0.333333	Low	Un-Certain	0.333333	Low	Mid-Certain	0.333333	Low	Mid-Certain	0	Negligible	Certain	0	Negligible	Certain	0	Negligible	Certain	0	Negligible
																													1 week	0.333333	Low	Un-Certain	0.333333	Low	Mid-Certain	0	Negligible	Certain	0	Negligible	Certain	0	Negligible	Certain	0	Negligible	Certain	0	Negligible
																													1 month	0	Negligible	Certain	0	Negligible	Certain	0	Negligible	Certain	0	Negligible	Certain	0	Negligible	Certain	0	Negligible	Certain	0	Negligible
																													3 months	0	Negligible	Certain	0	Negligible	Certain	0	Negligible	Certain	0	Negligible	Certain	0	Negligible	Certain	0	Negligible	Certain	0	Negligible
																													Summer	1m			50m			100m			500m			1000m			10km			50km
																													1 hour	0.333333	Low	Mid-Certain	0.333333	Low	Mid-Certain	0.333333	Low	Mid-Certain	0	Negligible	Certain	0	Negligible	Certain	0	Negligible	Certain	0	Negligible
																													1 day	0.333333	Low	Mid-Certain	0.333333	Low	Mid-Certain	0.333333	Low	Mid-Certain	0	Negligible	Certain	0	Negligible	Certain	0	Negligible	Certain	0	Negligible
																													1 week	0.333333	Low	Mid-Certain	0.333333	Low	Mid-Certain	0	Negligible	Certain	0	Negligible	Certain	0	Negligible	Certain	0	Negligible	Certain	0	Negligible
																													1 month	0	Negligible	Certain	0	Negligible	Certain	0	Negligible	Certain	0	Negligible	Certain	0	Negligible	Certain	0	Negligible	Certain	0	Negligible
																													3 months	0	Negligible	Certain	0	Negligible	Certain	0	Negligible	Certain	0	Negligible	Certain	0	Negligible	Certain	0	Negligible	Certain	0	Negligible
																													Autumn	1m			50m			100m			500m			1000m			10km			50km
																													1 hour	0.333333	Low	Mid-Certain	0.333333	Low	Mid-Certain	0.333333	Low	Mid-Certain	0	Negligible	Certain	0	Negligible	Certain	0	Negligible	Certain	0	Negligible
																													1 day	0.333333	Low	Mid-Certain	0.333333	Low	Mid-Certain	0.333333	Low	Mid-Certain	0	Negligible	Certain	0	Negligible	Certain	0	Negligible	Certain	0	Negligible
																													1 week	0.333333	Low	Mid-Certain	0.333333	Low	Mid-Certain	0	Negligible	Certain	0	Negligible	Certain	0	Negligible	Certain	0	Negligible	Certain	0	Negligible
																													1 month	0	Negligible	Certain	0	Negligible	Certain	0	Negligible	Certain	0	Negligible	Certain	0	Negligible	Certain	0	Negligible	Certain	0	Negligible
																													3 months	0	Negligible	Certain	0	Negligible	Certain	0	Negligible	Certain	0	Negligible	Certain	0	Negligible	Certain	0	Negligible	Certain	0	Negligible
																													Winter	1m			50m			100m			500m			1000m			10km			50km
																													1 hour	0.333333	Low	Mid-Certain	0.333333	Low	Mid-Certain	0.333333	Low	Mid-Certain	0	Negligible	Certain	0	Negligible	Certain	0	Negligible	Certain	0	Negligible
																													1 day	0.333333	Low	Mid-Certain	0.333333	Low	Mid-Certain	0.333333	Low	Mid-Certain	0	Negligible	Certain	0	Negligible	Certain	0	Negligible	Certain	0	Negligible
																													1 week	0.333333	Low	Mid-Certain	0.333333	Low	Mid-Certain	0	Negligible	Certain	0	Negligible	Certain	0	Negligible	Certain	0	Negligible	Certain	0	Negligible
																													1 month	0	Negligible	Certain	0	Negligible	Certain	0	Negligible	Certain	0	Negligible	Certain	0	Negligible	Certain	0	Negligible	Certain	0	Negligible
																													3 months	0	Negligible	Certain	0	Negligible	Certain	0	Negligible	Certain	0	Negligible	Certain	0	Negligible	Certain	0	Negligible	Certain	0	Negligible
[truncated: 1 more columns]

## Sheet: Matrix B2 Bacillus antrhax 
	Expert 1									Expert 2									Combined totals	0.396429	0	Un-Certain																					0
Pathogen	Spring	1m	50m	100m	500m	1000m	10km	50km	Pathogen	Spring	1m	50m	100m	500m	1000m	10km	50km			Risk Catg. #	Rounded Risk Catg. Descriptor	Uncertainty	Risk Catg. #	Rounded Risk Catg. Descriptor	Uncertainty	Risk Catg. #	Rounded Risk Catg. Descriptor	Uncertainty	Risk Catg. #	Rounded Risk Catg. Descriptor	Uncertainty	Risk Catg. #	Rounded Risk Catg. Descriptor	Uncertainty	Risk Catg. #	Rounded Risk Catg. Descriptor	Uncertainty	Risk Catg. #	Rounded Risk Catg. Descriptor	Uncertainty
Bacillus anthrax	1 hour	1	1	1	1	1	1	1	Bacillus anthrax	1 hour	3	3	2	1	1	0	0		Spring	1m			50m			100m			500m			1000m			10km			50km
	1 day	0	0	0	0	0	0	0		1 day	3	3	2	1	0	0	0		1 hour	2	Medium	Un-Certain	2	Medium	Un-Certain	1.5	Medium	Un-Certain	1	Low	Certain	1	Low	Certain	0.5	Low	Un-Certain	0.5	Low	Un-Certain
	1 week	0	0	0	0	0	0	0		1 week	2	1	1	1	0	0	0		1 day	1.5	Medium	Un-Certain	1.5	Medium	Un-Certain	1	Low	Un-Certain	0.5	Low	Un-Certain	0	Negligible	Certain	0	Negligible	Certain	0	Negligible	Certain
	1 month	0	0	0	0	0	0	0		1 month	2	0	0	0	0	0	0		1 week	1	Low	Un-Certain	0.5	Low	Un-Certain	0.5	Low	Un-Certain	0.5	Low	Un-Certain	0	Negligible	Certain	0	Negligible	Certain	0	Negligible	Certain
	3 months	0	0	0	0	0	0	0		3 months	2	0	0	0	0	0	0		1 month	1	Low	Un-Certain	0	Negligible	Certain	0	Negligible	Certain	0	Negligible	Certain	0	Negligible	Certain	0	Negligible	Certain	0	Negligible	Certain
	Summer	1m	50m	100m	500m	1000m	10km	50km		Summer	1m	50m	100m	500m	1000m	10km	50km		3 months	1	Low	Un-Certain	0	Negligible	Certain	0	Negligible	Certain	0	Negligible	Certain	0	Negligible	Certain	0	Negligible	Certain	0	Negligible	Certain
	1 hour	2	2	1	0	0	0	0		1 hour	3	3	2	1	1	0	0		Summer	1m			50m			100m			500m			1000m			10km			50km
	1 day	0	0	0	0	0	0	0		1 day	3	3	2	1	0	0	0		1 hour	2.5	High	Un-Certain	2.5	High	Un-Certain	1.5	Medium	Un-Certain	0.5	Low	Certain	0.5	Low	Un-Certain	0	Negligible	Certain	0	Negligible	Certain
	1 week	1	1	1	0	0	0	0		1 week	2	1	1	1	0	0	0		1 day	1.5	Medium	Un-Certain	1.5	Medium	Un-Certain	1	Low	Un-Certain	0.5	Low	Certain	0	Negligible	Certain	0	Negligible	Certain	0	Negligible	Certain
	1 month	0	0	0	0	0	0	0		1 month	2	0	0	0	0	0	0		1 week	1.5	Medium	Un-Certain	1	Low	Un-Certain	1	Low	Certain	0.5	Low	Certain	0	Negligible	Certain	0	Negligible	Certain	0	Negligible	Certain
	3 months	0	0	0	0	0	0	0		3 months	2	0	0	0	0	0	0		1 month	1	Low	Un-Certain	0	Negligible	Certain	0	Negligible	Certain	0	Negligible	Certain	0	Negligible	Certain	0	Negligible	Certain	0	Negligible	Certain
	Autumn	1m	50m	100m	500m	1000m	10km	50km		Autumn	1m	50m	100m	500m	1000m	10km	50km		3 months	1	Low	Un-Certain	0	Negligible	Certain	0	Negligible	Certain	0	Negligible	Certain	0	Negligible	Certain	0	Negligible	Certain	0	Negligible	Certain
	1 hour	2	2	1	0	0	0	0		1 hour	2	1	1	0	0	0	0		Autumn	1m			50m			100m			500m			1000m			10km			50km
	1 day	0	0	0	0	0	0	0		1 day	2	1	1	0	0	0	0		1 hour	2	Medium	Certain	1.5	Medium	Un-Certain	1	Low	Certain	0	Negligible	Certain	0	Negligible	Certain	0	Negligible	Certain	0	Negligible	Certain
	1 week	1	1	1	0	0	0	0		1 week	2	1	1	0	0	0	0		1 day	1	Low	Un-Certain	0.5	Low	Un-Certain	0.5	Low	Un-Certain	0	Negligible	Certain	0	Negligible	Certain	0	Negligible	Certain	0	Negligible	Certain
	1 month	0	0	0	0	0	0	0		1 month	2	0	0	0	0	0	0		1 week	1.5	Medium	Un-Certain	1	Low	Certain	1	Low	Certain	0	Negligible	Certain	0	Negligible	Certain	0	Negligible	Certain	0	Negligible	Certain
	3 months	0	0	0	0	0	0	0		3 months	2	0	0	0	0	0	0		1 month	1	Low	Un-Certain	0	Negligible	Certain	0	Negligible	Certain	0	Negligible	Certain	0	Negligible	Certain	0	Negligible	Certain	0	Negligible	Certain
	Winter	1m	50m	100m	500m	1000m	10km	50km		Winter	1m	50m	100m	500m	1000m	10km	50km		3 months	1	Low	Un-Certain	0	Negligible	Certain	0	Negligible	Certain	0	Negligible	Certain	0	Negligible	Certain	0	Negligible	Certain	0	Negligible	Certain
	1 hour	0	0	0	0	0	0	0		1 hour	2	1	1	0	0	0	0		Winter	1m			50m			100m			500m			1000m			10km			50km
	1 day	0	0	0	0	0	0	0		1 day	2	1	1	0	0	0	0		1 hour	1	Low	Un-Certain	0.5	Low	Un-Certain	0.5	Low	Un-Certain	0	Negligible	Certain	0	Negligible	Certain	0	Negligible	Certain	0	Negligible	Certain
	1 week	0	0	0	0	0	0	0		1 week	2	1	1	0	0	0	0		1 day	1	Low	Un-Certain	0.5	Low	Un-Certain	0.5	Low	Un-Certain	0	Negligible	Certain	0	Negligible	Certain	0	Negligible	Certain	0	Negligible	Certain
	1 month	0	0	0	0	0	0	0		1 month	2	0	0	0	0	0	0		1 week	1	Low	Un-Certain	0.5	Low	Un-Certain	0.5	Low	Un-Certain	0	Negligible	Certain	0	Negligible	Certain	0	Negligible	Certain	0	Negligible	Certain
	3 months	0	0	0	0	0	0	0		3 months	2	0	0	0	0	0	0		1 month	1	Low	Un-Certain	0	Negligible	Certain	0	Negligible	Certain	0	Negligible	Certain	0	Negligible	Certain	0	Negligible	Certain	0	Negligible	Certain
	Uncertainty	Certain								Uncertainty	Certain								3 months	1	Low	Un-Certain	0	Negligible	Certain	0	Negligible	Certain	0	Negligible	Certain	0	Negligible	Certain	0	Negligible	Certain	0	Negligible	Un-Certain
																			Combined totals	0.396429	0	Un-Certain
																				Risk Catg. #	Rounded Risk Catg. Descriptor	Uncertainty	Risk Catg. #	Rounded Risk Catg. Descriptor	Uncertainty	Risk Catg. #	Rounded Risk Catg. Descriptor	Uncertainty	Risk Catg. #	Rounded Risk Catg. Descriptor	Uncertainty	Risk Catg. #	Rounded Risk Catg. Descriptor	Uncertainty	Risk Catg. #	Rounded Risk Catg. Descriptor	Uncertainty	Risk Catg. #	Rounded Risk Catg. Descriptor	Uncertainty
																			Spring	1m			50m			100m			500m			1000m			10km			50km
																			1 hour	2	Medium	Un-Certain	2	Medium-High	Un-Certain	1.5	Low-medium	Un-Certain	1	Low	Certain	1	Low	Certain	0.5	Low	Un-Certain	0.5	Low	Un-Certain
																			1 day	1.5	Low-medium	Un-Certain	1.5	Low-medium	Un-Certain	1	Low	Un-Certain	0.5	Low	Un-Certain	0	Negligible	Certain	0	Negligible	Certain	0	Negligible	Certain
																			1 week	1	Low	Un-Certain	0.5	Low	Un-Certain	0.5	Low	Un-Certain	0.5	Low	Un-Certain	0	Negligible	Certain	0	Negligible	Certain	0	Negligible	Certain
																			1 month	1	Low	Un-Certain	0	Negligible	Certain	0	Negligible	Certain	0	Negligible	Certain	0	Negligible	Certain	0	Negligible	Certain	0	Negligible	Certain
																			3 months	1	Low	Un-Certain	0	Negligible	Certain	0	Negligible	Certain	0	Negligible	Certain	0	Negligible	Certain	0	Negligible	Certain	0	Negligible	Certain
																			Summer	1m			50m			100m			500m			1000m			10km			50km
																			1 hour	2.5	Medium-High	Un-Certain	2.5	Medium-High	Un-Certain	1.5	Low-medium	Un-Certain	0.5	Low	Certain	0.5	Low	Un-Certain	0	Negligible	Certain	0	Negligible	Certain
																			1 day	1.5	Low-medium	Un-Certain	1.5	Low-medium	Un-Certain	1	Low	Un-Certain	0.5	Low	Certain	0	Negligible	Certain	0	Negligible	Certain	0	Negligible	Certain
																			1 week	1.5	Low-medium	Un-Certain	1	Low	Un-Certain	1	Low	Certain	0.5	Low	Certain	0	Negligible	Certain	0	Negligible	Certain	0	Negligible	Certain
																			1 month	1	Low	Un-Certain	0	Negligible	Certain	0	Negligible	Certain	0	Negligible	Certain	0	Negligible	Certain	0	Negligible	Certain	0	Negligible	Certain
																			3 months	1	Low	Un-Certain	0	Negligible	Certain	0	Negligible	Certain	0	Negligible	Certain	0	Negligible	Certain	0	Negligible	Certain	0	Negligible	Certain
																			Autumn	1m			50m			100m			500m			1000m			10km			50km
																			1 hour	2	Medium	Certain	1.5	Low-medium	Un-Certain	1	Low	Certain	0	Negligible	Certain	0	Negligible	Certain	0	Negligible	Certain	0	Negligible	Certain
																			1 day	1	Low	Un-Certain	0.5	Low	Un-Certain	0.5	Low	Un-Certain	0	Negligible	Certain	0	Negligible	Certain	0	Negligible	Certain	0	Negligible	Certain
																			1 week	1.5	Low-medium	Un-Certain	1	Low	Certain	1	Low	Certain	0	Negligible	Certain	0	Negligible	Certain	0	Negligible	Certain	0	Negligible	Certain
																			1 month	1	Low	Un-Certain	0	Negligible	Certain	0	Negligible	Certain	0	Negligible	Certain	0	Negligible	Certain	0	Negligible	Certain	0	Negligible	Certain
																			3 months	1	Low	Un-Certain	0	Negligible	Certain	0	Negligible	Certain	0	Negligible	Certain	0	Negligible	Certain	0	Negligible	Certain	0	Negligible	Certain
																			Winter	1m			50m			100m			500m			1000m			10km			50km
																			1 hour	1	Low	Un-Certain	0.5	Low	Un-Certain	0.5	Low	Un-Certain	0	Negligible	Certain	0	Negligible	Certain	0	Negligible	Certain	0	Negligible	Certain
																			1 day	1	Low	Un-Certain	0.5	Low	Un-Certain	0.5	Low	Un-Certain	0	Negligible	Certain	0	Negligible	Certain	0	Negligible	Certain	0	Negligible	Certain
																			1 week	1	Low	Un-Certain	0.5	Low	Un-Certain	0.5	Low	Un-Certain	0	Negligible	Certain	0	Negligible	Certain	0	Negligible	Certain	0	Negligible	Certain
																			1 month	1	Low	Un-Certain	0	Negligible	Certain	0	Negligible	Certain	0	Negligible	Certain	0	Negligible	Certain	0	Negligible	Certain	0	Negligible	Certain
																			3 months	1	Low	Un-Certain	0	Negligible	Certain	0	Negligible	Certain	0	Negligible	Certain	0	Negligible	Certain	0	Negligible	Certain	0	Negligible	Un-Certain

## Sheet: Matrix B2 Babesia spp. 
	Expert 1									Expert 2									Expert 3									Expert 4									Combined totals	0.582143	1	Un-Certain
Pathogen	Spring	1m	50m	100m	500m	1000m	10km	50km	Pathogen	Spring	1m	50m	100m	500m	1000m	10km	50km	Pathogen	Spring	1m	50m	100m	500m	1000m	10km	50km	Pathogen	Spring	1m	50m	100m	500m	1000m	10km	50km			Risk Catg. #	Rounded Risk Catg. Descriptor	Uncertainty	Risk Catg. #	Rounded Risk Catg. Descriptor	Uncertainty	Risk Catg. #	Rounded Risk Catg. Descriptor	Uncertainty	Risk Catg. #	Rounded Risk Catg. Descriptor	Uncertainty
Babesia spp.	1 hour	0	0	0	0	0	0	0	Babesia spp.	1 hour	1	1	0	0	0	0	0	Babesia spp.	1 hour	1	1	1	1	1	1	1	Babesia spp.	1 hour	3	3	3	3	3	2	1		Spring	1m			50m			100m			500m
	1 day	0	0	0	0	0	0	0		1 day	2	2	0	0	0	0	0		1 day	1	1	1	1	1	1	1		1 day	3	3	2	1	0	0	0		1 hour	1.25	Low	Un-Certain	1.25	Low	Un-Certain	1	Low	Un-Certain	1	Low	Un-Certain
	1 week	0	0	0	0	0	0	0		1 week	1	1	0	0	0	0	0		1 week	1	1	1	1	1	1	1		1 week	2	1	1	1	0	0	0		1 day	1.5	Medium	Un-Certain	1.5	Medium	Un-Certain	0.75	Low	Un-Certain	0.5	Low	Un-Certain
	1 month	1	1	1	1	1	1	1		1 month	0	0	0	0	0	0	0		1 month	1	1	1	1	1	1	1		1 month	2	0	0	0	0	0	0		1 week	1	Low	Un-Certain	0.75	Low	Un-Certain	0.5	Low	Un-Certain	0.5	Low	Un-Certain
	3 months	2	2	2	2	2	1	1		3 months	0	0	0	0	0	0	0		3 months	1	1	1	1	1	1	1		3 months	2	0	0	0	0	0	0		1 month	1	Low	Un-Certain	0.5	Low	Un-Certain	0.5	Low	Un-Certain	0.5	Low	Un-Certain
	Summer	1m	50m	100m	500m	1000m	10km	50km		Summer	1m	50m	100m	500m	1000m	10km	50km		Summer	1m	50m	100m	500m	1000m	10km	50km		Summer	1m	50m	100m	500m	1000m	10km	50km		3 months	1.25	Low	Un-Certain	0.75	Low	Un-Certain	0.75	Low	Un-Certain	0.75	Low	Un-Certain
	1 hour	0	0	0	0	0	0	0		1 hour	1	1	0	0	0	0	0		1 hour	1	1	1	1	1	1	1		1 hour	3	3	2	1	1	0	0		Summer	1m			50m			100m			500m
	1 day	0	0	0	0	0	0	0		1 day	2	2	0	0	0	0	0		1 day	1	1	1	1	1	1	1		1 day	3	3	2	1	0	0	0		1 hour	1.25	Low	Un-Certain	1.25	Low	Un-Certain	0.75	Low	Un-Certain	0.5	Low	Un-Certain
	1 week	0	0	0	0	0	0	0		1 week	1	1	0	0	0	0	0		1 week	1	1	1	1	1	1	1		1 week	2	1	1	1	0	0	0		1 day	1.5	Medium	Un-Certain	1.5	Medium	Un-Certain	0.75	Low	Un-Certain	0.5	Low	Un-Certain
	1 month	2	2	2	2	2	1	1		1 month	0	0	0	0	0	0	0		1 month	1	1	1	1	1	1	1		1 month	2	0	0	0	0	0	0		1 week	1	Low	Un-Certain	0.75	Low	Un-Certain	0.5	Low	Un-Certain	0.5	Low	Un-Certain
	3 months	2	2	2	2	2	1	1		3 months	0	0	0	0	0	0	0		3 months	1	1	1	1	1	1	1		3 months	2	0	0	0	0	0	0		1 month	1.25	Low	Un-Certain	0.75	Low	Un-Certain	0.75	Low	Un-Certain	0.75	Low	Un-Certain
	Autumn	1m	50m	100m	500m	1000m	10km	50km		Autumn	1m	50m	100m	500m	1000m	10km	50km		Autumn	1m	50m	100m	500m	1000m	10km	50km		Autumn	1m	50m	100m	500m	1000m	10km	50km		3 months	1.25	Low	Un-Certain	0.75	Low	Un-Certain	0.75	Low	Un-Certain	0.75	Low	Un-Certain
	1 hour	0	0	0	0	0	0	0		1 hour	1	1	0	0	0	0	0		1 hour	1	1	1	1	1	1	1		1 hour	2	1	1	0	0	0	0		Autumn	1m			50m			100m			500m
	1 day	0	0	0	0	0	0	0		1 day	2	2	0	0	0	0	0		1 day	1	1	1	1	1	1	1		1 day	2	1	1	0	0	0	0		1 hour	1	Low	Certain	0.75	Low	Un-Certain	0.5	Low	Un-Certain	0.25	Negligible	Un-Certain
	1 week	0	0	0	0	0	0	0		1 week	1	1	0	0	0	0	0		1 week	1	1	1	1	1	1	1		1 week	2	1	1	0	0	0	0		1 day	1.25	Low	Un-Certain	1	Low	Un-Certain	0.5	Low	Un-Certain	0.25	Negligible	Un-Certain
	1 month	2	2	2	2	2	1	1		1 month	0	0	0	0	0	0	0		1 month	1	1	1	1	1	1	1		1 month	2	0	0	0	0	0	0		1 week	1	Low	Un-Certain	0.75	Low	Un-Certain	0.5	Low	Un-Certain	0.25	Negligible	Un-Certain
	3 months									3 months	0	0	0	0	0	0	0		3 months	1	1	1	1	1	1	1		3 months	2	0	0	0	0	0	0		1 month	1.25	Low	Un-Certain	0.75	Low	Un-Certain	0.75	Low	Un-Certain	0.75	Low	Un-Certain
	Winter	1m	50m	100m	500m	1000m	10km	50km		Winter	1m	50m	100m	500m	1000m	10km	50km		Winter	1m	50m	100m	500m	1000m	10km	50km		Winter	1m	50m	100m	500m	1000m	10km	50km		3 months	1	Low	Un-Certain	0.333333	Negligible	Un-Certain	0.333333	Negligible	Un-Certain	0.333333	Negligible	Un-Certain
	1 hour	0	0	0	0	0	0	0		1 hour	1	1	0	0	0	0	0		1 hour	1	1	1	1	1	1	1		1 hour	2	1	1	0	0	0	0		Winter	1m			50m			100m			500m
	1 day	0	0	0	0	0	0	0		1 day	2	2	0	0	0	0	0		1 day	1	1	1	1	1	1	1		1 day	2	1	1	0	0	0	0		1 hour	1	Low	Un-Certain	0.75	1	Un-Certain	0.5	Low	Un-Certain	0.25	Negligible	Un-Certain
	1 week	0	0	0	0	0	0	0		1 week	1	1	0	0	0	0	0		1 week	1	1	1	1	1	1	1		1 week	2	1	1	0	0	0	0		1 day	1.25	Low	Un-Certain	1	1	Un-Certain	0.5	Low	Un-Certain	0.25	Negligible	Un-Certain
	1 month	0	0	0	0	0	0	0		1 month	0	0	0	0	0	0	0		1 month	1	1	1	1	1	1	1		1 month	2	0	0	0	0	0	0		1 week	1	Low	Un-Certain	0.75	1	Un-Certain	0.5	Low	Un-Certain	0.25	Negligible	Un-Certain
	3 months	0	0	0	0	0	0	0		3 months	0	0	0	0	0	0	0		3 months	1	1	1	1	1	1	1		3 months	2	0	0	0	0	0	0		1 month	0.75	Low	Un-Certain	0.25	0	Un-Certain	0.25	Negligible	Un-Certain	0.25	Negligible	Un-Certain
	Uncertainty	Mid-Certain								Uncertainty	Certain								Uncertainty	Un-Certain								Uncertainty	Certain								3 months	0.75	Low	Un-Certain	0.25	0	Un-Certain	0.25	Negligible	Un-Certain	0.25	Negligible	Un-Certain
																																					Combined totals	0.582143	1	Un-Certain
																																						Risk Catg. #	Rounded Risk Catg. Descriptor	Uncertainty	Risk Catg. #	Rounded Risk Catg. Descriptor	Uncertainty	Risk Catg. #	Rounded Risk Catg. Descriptor	Uncertainty	Risk Catg. #	Rounded Risk Catg. Descriptor	Uncertainty
																																					Spring	1m			50m			100m			500m
																																					1 hour	1.25	Low-Medium	Un-Certain	1.25	Low-Medium	Un-Certain	1	Low	Un-Certain	1	Low	Un-Certain
																																					1 day	1.5	Low-Medium	Un-Certain	1.5	Low-Medium	Un-Certain	0.75	Low	Un-Certain	0.5	Low	Un-Certain
																																					1 week	1	Low	Un-Certain	0.75	Low	Un-Certain	0.5	Low	Un-Certain	0.5	Low	Un-Certain
																																					1 month	1	Low	Un-Certain	0.5	Low	Un-Certain	0.5	Low	Un-Certain	0.5	Low	Un-Certain
																																					3 months	1.25	Low-Medium	Un-Certain	0.75	Low	Un-Certain	0.75	Low	Un-Certain	0.75	Low	Un-Certain
																																					Summer	1m			50m			100m			500m
																																					1 hour	1.25	Low-Medium	Un-Certain	1.25	Low-Medium	Un-Certain	0.75	Low	Un-Certain	0.5	Low	Un-Certain
																																					1 day	1.5	Low-Medium	Un-Certain	1.5	Low-Medium	Un-Certain	0.75	Low	Un-Certain	0.5	Low	Un-Certain
																																					1 week	1	Low	Un-Certain	0.75	Low	Un-Certain	0.5	Low	Un-Certain	0.5	Low	Un-Certain
																																					1 month	1.25	Low-Medium	Un-Certain	0.75	Low	Un-Certain	0.75	Low	Un-Certain	0.75	Low	Un-Certain
																																					3 months	1.25	Low-Medium	Un-Certain	0.75	Low	Un-Certain	0.75	Low	Un-Certain	0.75	Low	Un-Certain
																																					Autumn	1m			50m			100m			500m
																																					1 hour	1	Low	Certain	0.75	Low	Un-Certain	0.5	Low	Un-Certain	0.25	Low	Un-Certain
																																					1 day	1.25	Low-Medium	Un-Certain	1	Low	Un-Certain	0.5	Low	Un-Certain	0.25	Low	Un-Certain
																																					1 week	1	Low	Un-Certain	0.75	Low	Un-Certain	0.5	Low	Un-Certain	0.25	Low	Un-Certain
																																					1 month	1.25	Low-Medium	Un-Certain	0.75	Low	Un-Certain	0.75	Low	Un-Certain	0.75	Low	Un-Certain
																																					3 months	1	Low	Un-Certain	0.333333	Low	Un-Certain	0.333333	Low	Un-Certain	0.333333	Low	Un-Certain
																																					Winter	1m			50m			100m			500m
																																					1 hour	1	Low	Un-Certain	0.75	1	Un-Certain	0.5	Low	Un-Certain	0.25	Low	Un-Certain
																																					1 day	1.25	Low-Medium	Un-Certain	1	1	Un-Certain	0.5	Low	Un-Certain	0.25	Low	Un-Certain
																																					1 week	1	Low	Un-Certain	0.75	1	Un-Certain	0.5	Low	Un-Certain	0.25	Low	Un-Certain
																																					1 month	0.75	Low	Un-Certain	0.25	1	Un-Certain	0.25	Low	Un-Certain	0.25	Low	Un-Certain
																																					3 months	0.75	Low	Un-Certain	0.25	1	Un-Certain	0.25	Low	Un-Certain	0.25	Low	Un-Certain
[truncated: 9 more columns]

## Sheet: Matrix B2 Bluetongue Virus
	Expert 1									Expert 2									Expert 3									Combined totals	2.47024	2	Un-Certain
Pathogen	Spring	1m	50m	100m	500m	1000m	10km	50km	Pathogen	Spring	1m	50m	100m	500m	1000m	10km	50km	Pathogen	Spring	1m	50m	100m	500m	1000m	10km	50km			Risk Catg. #	Rounded Risk Catg. Descriptor	Uncertainty	Risk Catg. #	Rounded Risk Catg. Descriptor	Uncertainty	Risk Catg. #	Rounded Risk Catg. Descriptor	Uncertainty	Risk Catg. #	Rounded Risk Catg. Descriptor	Uncertainty	Risk Catg. #	Rounded Risk Catg. Descriptor	Uncertainty	Risk Catg. #	Rounded Risk Catg. Descriptor	Uncertainty	Risk Catg. #	Rounded Risk Catg. Descriptor	Uncertainty
Bluetongue Virus	1 hour	2	2	1	0	0	0	0	Bluetongue Virus	1 hour	2	2	2	2	2	2	2	Bluetongue Virus	1 hour	3	3	3	3	3	3	3		Spring	1m			50m			100m			500m			1000m			10km			50km
	1 day									1 day	2	2	2	2	2	2	2		1 day	3	3	3	3	3	3	3		1 hour	2.33333	Medium	Un-Certain	2.33333	Medium	Un-Certain	2	Medium	Un-Certain	1.66667	Medium	Un-Certain	1.66667	Medium	Un-Certain	1.66667	Medium	Un-Certain	1.66667	Medium	Un-Certain
	1 week									1 week	2	2	2	2	2	2	2		1 week	3	3	3	3	3	3	3		1 day	2.5	High	Un-Certain	2.5	High	Un-Certain	2.5	High	Un-Certain	2.5	High	Un-Certain	2.5	High	Un-Certain	2.5	High	Un-Certain	2.5	High	Un-Certain
	1 month									1 month	2	2	2	2	2	2	2		1 month	3	3	3	3	3	3	3		1 week	2.5	High	Un-Certain	2.5	High	Un-Certain	2.5	High	Un-Certain	2.5	High	Un-Certain	2.5	High	Un-Certain	2.5	High	Un-Certain	2.5	High	Un-Certain
	3 months									3 months	2	2	2	2	2	2	2		3 months	3	3	3	3	3	3	3		1 month	2.5	High	Un-Certain	2.5	High	Un-Certain	2.5	High	Un-Certain	2.5	High	Un-Certain	2.5	High	Un-Certain	2.5	High	Un-Certain	2.5	High	Un-Certain
	Summer	1m	50m	100m	500m	1000m	10km	50km		Summer	1m	50m	100m	500m	1000m	10km	50km		Summer	1m	50m	100m	500m	1000m	10km	50km		3 months	2.5	High	Un-Certain	2.5	High	Un-Certain	2.5	High	Un-Certain	2.5	High	Un-Certain	2.5	High	Un-Certain	2.5	High	Un-Certain	2.5	High	Un-Certain
	1 hour									1 hour	2	2	2	2	2	2	2		1 hour	3	3	3	3	3	3	3		Summer	1m			50m			100m			500m			1000m			10km			50km
	1 day									1 day	2	2	2	2	2	2	2		1 day	3	3	3	3	3	3	3		1 hour	2.5	High	Un-Certain	2.5	High	Un-Certain	2.5	High	Un-Certain	2.5	High	Un-Certain	2.5	High	Un-Certain	2.5	High	Un-Certain	2.5	High	Un-Certain
	1 week									1 week	2	2	2	2	2	2	2		1 week	3	3	3	3	3	3	3		1 day	2.5	High	Un-Certain	2.5	High	Un-Certain	2.5	High	Un-Certain	2.5	High	Un-Certain	2.5	High	Un-Certain	2.5	High	Un-Certain	2.5	High	Un-Certain
	1 month									1 month	2	2	2	2	2	2	2		1 month	3	3	3	3	3	3	3		1 week	2.5	High	Un-Certain	2.5	High	Un-Certain	2.5	High	Un-Certain	2.5	High	Un-Certain	2.5	High	Un-Certain	2.5	High	Un-Certain	2.5	High	Un-Certain
	3 months									3 months	2	2	2	2	2	2	2		3 months	3	3	3	3	3	3	3		1 month	2.5	High	Un-Certain	2.5	High	Un-Certain	2.5	High	Un-Certain	2.5	High	Un-Certain	2.5	High	Un-Certain	2.5	High	Un-Certain	2.5	High	Un-Certain
	Autumn	1m	50m	100m	500m	1000m	10km	50km		Autumn	1m	50m	100m	500m	1000m	10km	50km		Autumn	1m	50m	100m	500m	1000m	10km	50km		3 months	2.5	High	Un-Certain	2.5	High	Un-Certain	2.5	High	Un-Certain	2.5	High	Un-Certain	2.5	High	Un-Certain	2.5	High	Un-Certain	2.5	High	Un-Certain
	1 hour									1 hour	2	2	2	2	2	2	2		1 hour	3	3	3	3	3	3	3		Autumn	1m			50m			100m			500m			1000m			10km			50km
	1 day									1 day	2	2	2	2	2	2	2		1 day	3	3	3	3	3	3	3		1 hour	2.5	High	Certain	2.5	High	Un-Certain	2.5	High	Un-Certain	2.5	High	Un-Certain	2.5	High	Un-Certain	2.5	High	Un-Certain	2.5	High	Un-Certain
	1 week									1 week	2	2	2	2	2	2	2		1 week	3	3	3	3	3	3	3		1 day	2.5	High	Un-Certain	2.5	High	Un-Certain	2.5	High	Un-Certain	2.5	High	Un-Certain	2.5	High	Un-Certain	2.5	High	Un-Certain	2.5	High	Un-Certain
	1 month									1 month	2	2	2	2	2	2	2		1 month	3	3	3	3	3	3	3		1 week	2.5	High	Un-Certain	2.5	High	Un-Certain	2.5	High	Un-Certain	2.5	High	Un-Certain	2.5	High	Un-Certain	2.5	High	Un-Certain	2.5	High	Un-Certain
	3 months									3 months	2	2	2	2	2	2	2		3 months	3	3	3	3	3	3	3		1 month	2.5	High	Un-Certain	2.5	High	Un-Certain	2.5	High	Un-Certain	2.5	High	Un-Certain	2.5	High	Un-Certain	2.5	High	Un-Certain	2.5	High	Un-Certain
	Winter	1m	50m	100m	500m	1000m	10km	50km		Winter	1m	50m	100m	500m	1000m	10km	50km		Winter	1m	50m	100m	500m	1000m	10km	50km		3 months	2.5	High	Un-Certain	2.5	High	Un-Certain	2.5	High	Un-Certain	2.5	High	Un-Certain	2.5	High	Un-Certain	2.5	High	Un-Certain	2.5	High	Un-Certain
	1 hour									1 hour	2	2	2	2	2	2	2		1 hour	3	3	3	3	3	3	3		Winter	1m			50m			100m			500m			1000m			10km			50km
	1 day									1 day	2	2	2	2	2	2	2		1 day	3	3	3	3	3	3	3		1 hour	2.5	High	Un-Certain	2.5	High	Un-Certain	2.5	High	Un-Certain	2.5	High	Un-Certain	2.5	High	Un-Certain	2.5	High	Un-Certain	2.5	High	Un-Certain
	1 week									1 week	2	2	2	2	2	2	2		1 week	3	3	3	3	3	3	3		1 day	2.5	High	Un-Certain	2.5	High	Un-Certain	2.5	High	Un-Certain	2.5	High	Un-Certain	2.5	High	Un-Certain	2.5	High	Un-Certain	2.5	High	Un-Certain
	1 month									1 month	2	2	2	2	2	2	2		1 month	3	3	3	3	3	3	3		1 week	2.5	High	Un-Certain	2.5	High	Un-Certain	2.5	High	Un-Certain	2.5	High	Un-Certain	2.5	High	Un-Certain	2.5	High	Un-Certain	2.5	High	Un-Certain
	3 months									3 months	2	2	2	2	2	2	2		3 months	3	3	3	3	3	3	3		1 month	2.5	High	Un-Certain	2.5	High	Un-Certain	2.5	High	Un-Certain	2.5	High	Un-Certain	2.5	High	Un-Certain	2.5	High	Un-Certain	2.5	High	Un-Certain
	Uncertainty	Un-Certain								Uncertainty	Un-Certain								Uncertainty	Left blank								3 months	2.5	High	Un-Certain	2.5	High	Un-Certain	2.5	High	Un-Certain	2.5	High	Un-Certain	2.5	High	Un-Certain	2.5	High	Un-Certain	2.5	High	Un-Certain
																												Combined totals	2.47024	2	Un-Certain
																													Risk Catg. #	Rounded Risk Catg. Descriptor	Uncertainty	Risk Catg. #	Rounded Risk Catg. Descriptor	Uncertainty	Risk Catg. #	Rounded Risk Catg. Descriptor	Uncertainty	Risk Catg. #	Rounded Risk Catg. Descriptor	Uncertainty	Risk Catg. #	Rounded Risk Catg. Descriptor	Uncertainty	Risk Catg. #	Rounded Risk Catg. Descriptor	Uncertainty	Risk Catg. #	Rounded Risk Catg. Descriptor	Uncertainty
																												Spring	1m			50m			100m			500m			1000m			10km			50km
																												1 hour	2.33333	Medium-High	Un-Certain	2.33333	Medium-High	Un-Certain	2	Medium	Un-Certain	1.66667	Low-Medium	Un-Certain	1.66667	Low-Medium	Un-Certain	1.66667	Low-Medium	Un-Certain	1.66667	Low-Medium	Un-Certain
																												1 day	2.5	Medium-High	Un-Certain	2.5	Medium-High	Un-Certain	2.5	Medium-High	Un-Certain	2.5	Medium-High	Un-Certain	2.5	Medium-High	Un-Certain	2.5	Medium-High	Un-Certain	2.5	Medium-High	Un-Certain
																												1 week	2.5	Medium-High	Un-Certain	2.5	Medium-High	Un-Certain	2.5	Medium-High	Un-Certain	2.5	Medium-High	Un-Certain	2.5	Medium-High	Un-Certain	2.5	Medium-High	Un-Certain	2.5	Medium-High	Un-Certain
																												1 month	2.5	Medium-High	Un-Certain	2.5	Medium-High	Un-Certain	2.5	Medium-High	Un-Certain	2.5	Medium-High	Un-Certain	2.5	Medium-High	Un-Certain	2.5	Medium-High	Un-Certain	2.5	Medium-High	Un-Certain
																												3 months	2.5	Medium-High	Un-Certain	2.5	Medium-High	Un-Certain	2.5	Medium-High	Un-Certain	2.5	Medium-High	Un-Certain	2.5	Medium-High	Un-Certain	2.5	Medium-High	Un-Certain	2.5	Medium-High	Un-Certain
																												Summer	1m			50m			100m			500m			1000m			10km			50km
																												1 hour	2.5	Medium-High	Un-Certain	2.5	Medium-High	Un-Certain	2.5	Medium-High	Un-Certain	2.5	Medium-High	Un-Certain	2.5	Medium-High	Un-Certain	2.5	Medium-High	Un-Certain	2.5	Medium-High	Un-Certain
																												1 day	2.5	Medium-High	Un-Certain	2.5	Medium-High	Un-Certain	2.5	Medium-High	Un-Certain	2.5	Medium-High	Un-Certain	2.5	Medium-High	Un-Certain	2.5	Medium-High	Un-Certain	2.5	Medium-High	Un-Certain
																												1 week	2.5	Medium-High	Un-Certain	2.5	Medium-High	Un-Certain	2.5	Medium-High	Un-Certain	2.5	Medium-High	Un-Certain	2.5	Medium-High	Un-Certain	2.5	Medium-High	Un-Certain	2.5	Medium-High	Un-Certain
																												1 month	2.5	Medium-High	Un-Certain	2.5	Medium-High	Un-Certain	2.5	Medium-High	Un-Certain	2.5	Medium-High	Un-Certain	2.5	Medium-High	Un-Certain	2.5	Medium-High	Un-Certain	2.5	Medium-High	Un-Certain
																												3 months	2.5	Medium-High	Un-Certain	2.5	Medium-High	Un-Certain	2.5	Medium-High	Un-Certain	2.5	Medium-High	Un-Certain	2.5	Medium-High	Un-Certain	2.5	Medium-High	Un-Certain	2.5	Medium-High	Un-Certain
																												Autumn	1m			50m			100m			500m			1000m			10km			50km
																												1 hour	2.5	Medium-High	Certain	2.5	Medium-High	Un-Certain	2.5	Medium-High	Un-Certain	2.5	Medium-High	Un-Certain	2.5	Medium-High	Un-Certain	2.5	Medium-High	Un-Certain	2.5	Medium-High	Un-Certain
																												1 day	2.5	Medium-High	Un-Certain	2.5	Medium-High	Un-Certain	2.5	Medium-High	Un-Certain	2.5	Medium-High	Un-Certain	2.5	Medium-High	Un-Certain	2.5	Medium-High	Un-Certain	2.5	Medium-High	Un-Certain
																												1 week	2.5	Medium-High	Un-Certain	2.5	Medium-High	Un-Certain	2.5	Medium-High	Un-Certain	2.5	Medium-High	Un-Certain	2.5	Medium-High	Un-Certain	2.5	Medium-High	Un-Certain	2.5	Medium-High	Un-Certain
																												1 month	2.5	Medium-High	Un-Certain	2.5	Medium-High	Un-Certain	2.5	Medium-High	Un-Certain	2.5	Medium-High	Un-Certain	2.5	Medium-High	Un-Certain	2.5	Medium-High	Un-Certain	2.5	Medium-High	Un-Certain
																												3 months	2.5	Medium-High	Un-Certain	2.5	Medium-High	Un-Certain	2.5	Medium-High	Un-Certain	2.5	Medium-High	Un-Certain	2.5	Medium-High	Un-Certain	2.5	Medium-High	Un-Certain	2.5	Medium-High	Un-Certain
																												Winter	1m			50m			100m			500m			1000m			10km			50km
																												1 hour	2.5	Medium-High	Un-Certain	2.5	Medium-High	Un-Certain	2.5	Medium-High	Un-Certain	2.5	Medium-High	Un-Certain	2.5	Medium-High	Un-Certain	2.5	Medium-High	Un-Certain	2.5	Medium-High	Un-Certain
																												1 day	2.5	Medium-High	Un-Certain	2.5	Medium-High	Un-Certain	2.5	Medium-High	Un-Certain	2.5	Medium-High	Un-Certain	2.5	Medium-High	Un-Certain	2.5	Medium-High	Un-Certain	2.5	Medium-High	Un-Certain
																												1 week	2.5	Medium-High	Un-Certain	2.5	Medium-High	Un-Certain	2.5	Medium-High	Un-Certain	2.5	Medium-High	Un-Certain	2.5	Medium-High	Un-Certain	2.5	Medium-High	Un-Certain	2.5	Medium-High	Un-Certain
																												1 month	2.5	Medium-High	Un-Certain	2.5	Medium-High	Un-Certain	2.5	Medium-High	Un-Certain	2.5	Medium-High	Un-Certain	2.5	Medium-High	Un-Certain	2.5	Medium-High	Un-Certain	2.5	Medium-High	Un-Certain
																												3 months	2.5	Medium-High	Un-Certain	2.5	Medium-High	Un-Certain	2.5	Medium-High	Un-Certain	2.5	Medium-High	Un-Certain	2.5	Medium-High	Un-Certain	2.5	Medium-High	Un-Certain	2.5	Medium-High	Un-Certain

## Sheet: Matrix B2 Borrelia afzelli 
		Expert 1									Expert 2									Combined totals	0.664286	1	Un-Certain
	Pathogen	Spring	1m	50m	100m	500m	1000m	10km	50km	Pathogen	Spring	1m	50m	100m	500m	1000m	10km	50km			Risk Catg. #	Rounded Risk Catg. Descriptor	Uncertainty	Risk Catg. #	Rounded Risk Catg. Descriptor	Uncertainty	Risk Catg. #	Rounded Risk Catg. Descriptor	Uncertainty	Risk Catg. #	Rounded Risk Catg. Descriptor	Uncertainty	Risk Catg. #	Rounded Risk Catg. Descriptor	Uncertainty	Risk Catg. #	Rounded Risk Catg. Descriptor	Uncertainty	Risk Catg. #	Rounded Risk Catg. Descriptor	Uncertainty
	Borrelia afzelli	1 hour	2	2	2	2	2	2	1	Yersinia Pseudotuberculosis	1 hour	0	0	0	0	0	0	0		Spring	1m			50m			100m			500m			1000m			10km			50km
		1 day	2	2	2	2	3	1	1		1 day	0	0	0	0	0	0	0		1 hour	1	Low	Un-Certain	1	Low	Un-Certain	1	Low	Un-Certain	1	Low	Un-Certain	1	Low	Un-Certain	1	Low	Un-Certain	0.5	Low	Un-Certain
		1 week	2	2	2	2	2	1	1		1 week	0	0	0	0	0	0	0		1 day	1	Low	Un-Certain	1	Low	Un-Certain	1	Low	Un-Certain	1	Low	Un-Certain	1.5	Medium	Un-Certain	0.5	Low	Un-Certain	0.5	Low	Un-Certain
		1 month	2	2	2	2	2	1	1		1 month	0	0	0	0	0	0	0		1 week	1	Low	Un-Certain	1	Low	Un-Certain	1	Low	Un-Certain	1	Low	Un-Certain	1	Low	Un-Certain	0.5	Low	Un-Certain	0.5	Low	Un-Certain
		3 months	2	2	2	2	2	1	1		3 months	0	0	0	0	0	0	0		1 month	1	Low	Un-Certain	1	Low	Un-Certain	1	Low	Un-Certain	1	Low	Un-Certain	1	Low	Un-Certain	0.5	Low	Un-Certain	0.5	Low	Un-Certain
		Summer	1m	50m	100m	500m	1000m	10km	50km		Summer	1m	50m	100m	500m	1000m	10km	50km		3 months	1	Low	Un-Certain	1	Low	Un-Certain	1	Low	Un-Certain	1	Low	Un-Certain	1	Low	Un-Certain	0.5	Low	Un-Certain	0.5	Low	Un-Certain
		1 hour	2	2	2	2	2	2	1		1 hour	0	0	0	0	0	0	0		Summer	1m			50m			100m			500m			1000m			10km			50km
		1 day	2	2	2	2	3	1	1		1 day	0	0	0	0	0	0	0		1 hour	1	Low	Un-Certain	1	Low	Un-Certain	1	Low	Un-Certain	1	Low	Un-Certain	1	Low	Un-Certain	1	Low	Un-Certain	0.5	Low	Un-Certain
		1 week	2	2	2	2	2	1	1		1 week	0	0	0	0	0	0	0		1 day	1	Low	Un-Certain	1	Low	Un-Certain	1	Low	Un-Certain	1	Low	Un-Certain	1.5	Medium	Un-Certain	0.5	Low	Un-Certain	0.5	Low	Un-Certain
		1 month	2	2	2	2	2	1	1		1 month	0	0	0	0	0	0	0		1 week	1	Low	Un-Certain	1	Low	Un-Certain	1	Low	Un-Certain	1	Low	Un-Certain	1	Low	Un-Certain	0.5	Low	Un-Certain	0.5	Low	Un-Certain
		3 months	2	2	2	2	2	1	1		3 months	0	0	0	0	0	0	0		1 month	1	Low	Un-Certain	1	Low	Un-Certain	1	Low	Un-Certain	1	Low	Un-Certain	1	Low	Un-Certain	0.5	Low	Un-Certain	0.5	Low	Un-Certain
		Autumn	1m	50m	100m	500m	1000m	10km	50km		Autumn	1m	50m	100m	500m	1000m	10km	50km		3 months	1	Low	Un-Certain	1	Low	Un-Certain	1	Low	Un-Certain	1	Low	Un-Certain	1	Low	Un-Certain	0.5	Low	Un-Certain	0.5	Low	Un-Certain
		1 hour	2	2	2	2	2	2	1		1 hour	0	0	0	0	0	0	0		Autumn	1m			50m			100m			500m			1000m			10km			50km
		1 day	2	2	2	2	3	1	1		1 day	0	0	0	0	0	0	0		1 hour	1	Low	Certain	1	Low	Un-Certain	1	Low	Un-Certain	1	Low	Un-Certain	1	Low	Un-Certain	1	Low	Un-Certain	0.5	Low	Un-Certain
		1 week	2	2	2	2	2	1	1		1 week	0	0	0	0	0	0	0		1 day	1	Low	Un-Certain	1	Low	Un-Certain	1	Low	Un-Certain	1	Low	Un-Certain	1.5	Medium	Un-Certain	0.5	Low	Un-Certain	0.5	Low	Un-Certain
		1 month	2	2	2	2	2	1	1		1 month	0	0	0	0	0	0	0		1 week	1	Low	Un-Certain	1	Low	Un-Certain	1	Low	Un-Certain	1	Low	Un-Certain	1	Low	Un-Certain	0.5	Low	Un-Certain	0.5	Low	Un-Certain
		3 months	2	2	2	2	2	1	1		3 months	0	0	0	0	0	0	0		1 month	1	Low	Un-Certain	1	Low	Un-Certain	1	Low	Un-Certain	1	Low	Un-Certain	1	Low	Un-Certain	0.5	Low	Un-Certain	0.5	Low	Un-Certain
		Winter	1m	50m	100m	500m	1000m	10km	50km		Winter	1m	50m	100m	500m	1000m	10km	50km		3 months	1	Low	Un-Certain	1	Low	Un-Certain	1	Low	Un-Certain	1	Low	Un-Certain	1	Low	Un-Certain	0.5	Low	Un-Certain	0.5	Low	Un-Certain
		1 hour	0	0	0	0	0	0	0		1 hour	0	0	0	0	0	0	0		Winter	1m			50m			100m			500m			1000m			10km			50km
		1 day	0	0	0	0	0	0	0		1 day	0	0	0	0	0	0	0		1 hour	0	Negligible	Certain	0	Negligible	Certain	0	Negligible	Certain	0	Negligible	Certain	0	Negligible	Certain	0	Negligible	Certain	0	Negligible	Certain
		1 week	0	0	0	0	0	0	0		1 week	0	0	0	0	0	0	0		1 day	0	Negligible	Certain	0	Negligible	Certain	0	Negligible	Certain	0	Negligible	Certain	0	Negligible	Certain	0	Negligible	Certain	0	Negligible	Certain
		1 month	0	0	0	0	0	0	0		1 month	0	0	0	0	0	0	0		1 week	0	Negligible	Certain	0	Negligible	Certain	0	Negligible	Certain	0	Negligible	Certain	0	Negligible	Certain	0	Negligible	Certain	0	Negligible	Certain
		3 months	0	0	0	0	0	0	0		3 months	0	0	0	0	0	0	0		1 month	0	Negligible	Certain	0	Negligible	Certain	0	Negligible	Certain	0	Negligible	Certain	0	Negligible	Certain	0	Negligible	Certain	0	Negligible	Certain
		Uncertainty	Un-Certain								Uncertainty	Certain								3 months	0	Negligible	Certain	0	Negligible	Certain	0	Negligible	Certain	0	Negligible	Certain	0	Negligible	Certain	0	Negligible	Certain	0	Negligible	Certain
																				Combined totals	0.664286	1	Un-Certain
																					Risk Catg. #	Rounded Risk Catg. Descriptor	Uncertainty	Risk Catg. #	Rounded Risk Catg. Descriptor	Uncertainty	Risk Catg. #	Rounded Risk Catg. Descriptor	Uncertainty	Risk Catg. #	Rounded Risk Catg. Descriptor	Uncertainty	Risk Catg. #	Rounded Risk Catg. Descriptor	Uncertainty	Risk Catg. #	Rounded Risk Catg. Descriptor	Uncertainty	Risk Catg. #	Rounded Risk Catg. Descriptor	Uncertainty
																				Spring	1m			50m			100m			500m			1000m			10km			50km
																				1 hour	1	Low	Un-Certain	1	Low	Un-Certain	1	Low	Un-Certain	1	Low	Un-Certain	1	Low	Un-Certain	1	Low	Un-Certain	0.5	Low	Un-Certain
																				1 day	1	Low	Un-Certain	1	Low	Un-Certain	1	Low	Un-Certain	1	Low	Un-Certain	1.5	Low-Medium	Un-Certain	0.5	Low	Un-Certain	0.5	Low	Un-Certain
																				1 week	1	Low	Un-Certain	1	Low	Un-Certain	1	Low	Un-Certain	1	Low	Un-Certain	1	Low	Un-Certain	0.5	Low	Un-Certain	0.5	Low	Un-Certain
																				1 month	1	Low	Un-Certain	1	Low	Un-Certain	1	Low	Un-Certain	1	Low	Un-Certain	1	Low	Un-Certain	0.5	Low	Un-Certain	0.5	Low	Un-Certain
																				3 months	1	Low	Un-Certain	1	Low	Un-Certain	1	Low	Un-Certain	1	Low	Un-Certain	1	Low	Un-Certain	0.5	Low	Un-Certain	0.5	Low	Un-Certain
																				Summer	1m			50m			100m			500m			1000m			10km			50km
																				1 hour	1	Low	Un-Certain	1	Low	Un-Certain	1	Low	Un-Certain	1	Low	Un-Certain	1	Low	Un-Certain	1	Low	Un-Certain	0.5	Low	Un-Certain
																				1 day	1	Low	Un-Certain	1	Low	Un-Certain	1	Low	Un-Certain	1	Low	Un-Certain	1.5	Low-Medium	Un-Certain	0.5	Low	Un-Certain	0.5	Low	Un-Certain
																				1 week	1	Low	Un-Certain	1	Low	Un-Certain	1	Low	Un-Certain	1	Low	Un-Certain	1	Low	Un-Certain	0.5	Low	Un-Certain	0.5	Low	Un-Certain
																				1 month	1	Low	Un-Certain	1	Low	Un-Certain	1	Low	Un-Certain	1	Low	Un-Certain	1	Low	Un-Certain	0.5	Low	Un-Certain	0.5	Low	Un-Certain
																				3 months	1	Low	Un-Certain	1	Low	Un-Certain	1	Low	Un-Certain	1	Low	Un-Certain	1	Low	Un-Certain	0.5	Low	Un-Certain	0.5	Low	Un-Certain
																				Autumn	1m			50m			100m			500m			1000m			10km			50km
																				1 hour	1	Low	Certain	1	Low	Un-Certain	1	Low	Un-Certain	1	Low	Un-Certain	1	Low	Un-Certain	1	Low	Un-Certain	0.5	Low	Un-Certain
																				1 day	1	Low	Un-Certain	1	Low	Un-Certain	1	Low	Un-Certain	1	Low	Un-Certain	1.5	Low-Medium	Un-Certain	0.5	Low	Un-Certain	0.5	Low	Un-Certain
																				1 week	1	Low	Un-Certain	1	Low	Un-Certain	1	Low	Un-Certain	1	Low	Un-Certain	1	Low	Un-Certain	0.5	Low	Un-Certain	0.5	Low	Un-Certain
																				1 month	1	Low	Un-Certain	1	Low	Un-Certain	1	Low	Un-Certain	1	Low	Un-Certain	1	Low	Un-Certain	0.5	Low	Un-Certain	0.5	Low	Un-Certain
																				3 months	1	Low	Un-Certain	1	Low	Un-Certain	1	Low	Un-Certain	1	Low	Un-Certain	1	Low	Un-Certain	0.5	Low	Un-Certain	0.5	Low	Un-Certain
																				Winter	1m			50m			100m			500m			1000m			10km			50km
																				1 hour	0	Negligible	Certain	0	Negligible	Certain	0	Negligible	Certain	0	Negligible	Certain	0	Negligible	Certain	0	Negligible	Certain	0	Negligible	Certain
																				1 day	0	Negligible	Certain	0	Negligible	Certain	0	Negligible	Certain	0	Negligible	Certain	0	Negligible	Certain	0	Negligible	Certain	0	Negligible	Certain
																				1 week	0	Negligible	Certain	0	Negligible	Certain	0	Negligible	Certain	0	Negligible	Certain	0	Negligible	Certain	0	Negligible	Certain	0	Negligible	Certain
																				1 month	0	Negligible	Certain	0	Negligible	Certain	0	Negligible	Certain	0	Negligible	Certain	0	Negligible	Certain	0	Negligible	Certain	0	Negligible	Certain
																				3 months	0	Negligible	Certain	0	Negligible	Certain	0	Negligible	Certain	0	Negligible	Certain	0	Negligible	Certain	0	Negligible	Certain	0	Negligible	Certain

## Sheet: Matrix B2Bovine viral diarrhoea
	Expert 1									Expert 2									Expert 3									Combined totals	0.17381	0	Un-Certain
Pathogen	Spring	1m	50m	100m	500m	1000m			Pathogen	Spring	1m	50m	100m	500m	1000m	10km	50km	Pathogen	Spring	1m	50m	100m	500m	1000m	10km	50km			Risk Catg. #	Rounded Risk Catg. Descriptor	Uncertainty	Risk Catg. #	Rounded Risk Catg. Descriptor	Uncertainty	Risk Catg. #	Rounded Risk Catg. Descriptor	Uncertainty	Risk Catg. #	Rounded Risk Catg. Descriptor	Uncertainty	Risk Catg. #	Rounded Risk Catg. Descriptor	Uncertainty	Risk Catg. #	Rounded Risk Catg. Descriptor	Uncertainty	Risk Catg. #	Rounded Risk Catg. Descriptor	Uncertainty
Bovine viral diarrhoea	1 hour	2	0	2	2	2			Bovine viral diarrhoea	1 hour	2	1	0	0	0	0	0	Bovine viral diarrhoea	1 hour	1	0	0	0	0	0	0		Spring	1m			50m			100m			500m			1000m			10km			50km
	1 day	1	0	0	0	0				1 day	2	1	0	0	0	0	0		1 day	1	0	0	0	0	0	0		1 hour	1.66667	Medium	Un-Certain	0.333333	Negligible	Un-Certain	0.666667	Low	Un-Certain	0.666667	Low	Un-Certain	0.666667	Low	Un-Certain	0	Negligible	Certain	0	Negligible	Certain
	1 week	0	0	0	0	0				1 week	2	1	0	0	0	0	0		1 week	0	0	0	0	0	0	0		1 day	1.33333	Low	Un-Certain	0.333333	Negligible	Un-Certain	0	Negligible	Certain	0	Negligible	Certain	0	Negligible	Certain	0	Negligible	Certain	0	Negligible	Certain
	1 month	0	0	0	0	0				1 month	1	0	0	0	0	0	0		1 month	0	0	0	0	0	0	0		1 week	0.666667	Low	Un-Certain	0.333333	Negligible	Un-Certain	0	Negligible	Certain	0	Negligible	Certain	0	Negligible	Certain	0	Negligible	Certain	0	Negligible	Certain
	3 months	0	0	0	0	0				3 months	0	0	0	0	0	0	0		3 months	0	0	0	0	0	0	0		1 month	0.333333	Negligible	Un-Certain	0	Negligible	Certain	0	Negligible	Certain	0	Negligible	Certain	0	Negligible	Certain	0	Negligible	Certain	0	Negligible	Certain
	Summer	1m	50m	100m	500m	1000m				Summer	1m	50m	100m	500m	1000m	10km	50km		Summer	1m	50m	100m	500m	1000m	10km	50km		3 months	0	Negligible	Certain	0	Negligible	Certain	0	Negligible	Certain	0	Negligible	Certain	0	Negligible	Certain	0	Negligible	Certain	0	Negligible	Certain
	1 hour	1	0	2	2	2				1 hour	2	1	0	0	0	0	0		1 hour	1	0	0	0	0	0	0		Summer	1m			50m			100m			500m			1000m			10km			50km
	1 day	0	0	0	0	0				1 day	2	1	0	0	0	0	0		1 day	1	0	0	0	0	0	0		1 hour	1.33333	Low	Un-Certain	0.333333	Negligible	Un-Certain	0.666667	Low	Un-Certain	0.666667	Low	Un-Certain	0.666667	Low	Un-Certain	0	Negligible	Certain	0	Negligible	Certain
	1 week	0	0	0	0	0				1 week	2	1	0	0	0	0	0		1 week	0	0	0	0	0	0	0		1 day	1	Low	Un-Certain	0.333333	Negligible	Un-Certain	0	Negligible	Certain	0	Negligible	Certain	0	Negligible	Certain	0	Negligible	Certain	0	Negligible	Certain
	1 month	0	0	0	0	0				1 month	1	0	0	0	0	0	0		1 month	0	0	0	0	0	0	0		1 week	0.666667	Low	Un-Certain	0.333333	Negligible	Un-Certain	0	Negligible	Certain	0	Negligible	Certain	0	Negligible	Certain	0	Negligible	Certain	0	Negligible	Certain
	3 months	0	0	0	0	0				3 months	0	0	0	0	0	0	0		3 months	0	0	0	0	0	0	0		1 month	0.333333	Negligible	Un-Certain	0	Negligible	Certain	0	Negligible	Certain	0	Negligible	Certain	0	Negligible	Certain	0	Negligible	Certain	0	Negligible	Certain
	Autumn	1m	50m	100m	500m	1000m				Autumn	1m	50m	100m	500m	1000m	10km	50km		Autumn	1m	50m	100m	500m	1000m	10km	50km		3 months	0	Negligible	Certain	0	Negligible	Certain	0	Negligible	Certain	0	Negligible	Certain	0	Negligible	Certain	0	Negligible	Certain	0	Negligible	Certain
	1 hour	1	0	2	2	2				1 hour	2	1	0	0	0	0	0		1 hour	1	0	0	0	0	0	0		Autumn	1m			50m			100m			500m			1000m			10km			50km
	1 day	0	0	0	0	0				1 day	2	1	0	0	0	0	0		1 day	1	0	0	0	0	0	0		1 hour	1.33333	Low	Un-Certain	0.333333	Negligible	Un-Certain	0.666667	Low	Un-Certain	0.666667	Low	Un-Certain	0.666667	Low	Un-Certain	0	Negligible	Certain	0	Negligible	Certain
	1 week	0	0	0	0	0				1 week	2	1	0	0	0	0	0		1 week	0	0	0	0	0	0	0		1 day	1	Low	Un-Certain	0.333333	Negligible	Un-Certain	0	Negligible	Certain	0	Negligible	Certain	0	Negligible	Certain	0	Negligible	Certain	0	Negligible	Certain
	1 month	0	0	0	0	0				1 month	1	0	0	0	0	0	0		1 month	0	0	0	0	0	0	0		1 week	0.666667	Low	Un-Certain	0.333333	Negligible	Un-Certain	0	Negligible	Certain	0	Negligible	Certain	0	Negligible	Certain	0	Negligible	Certain	0	Negligible	Certain
	3 months	0	0	0	0	0				3 months	0	0	0	0	0	0	0		3 months	0	0	0	0	0	0	0		1 month	0.333333	Negligible	Un-Certain	0	Negligible	Certain	0	Negligible	Certain	0	Negligible	Certain	0	Negligible	Certain	0	Negligible	Certain	0	Negligible	Certain
	Winter	1m	50m	100m	500m	1000m				Winter	1m	50m	100m	500m	1000m	10km	50km		Winter	1m	50m	100m	500m	1000m	10km	50km		3 months	0	Negligible	Certain	0	Negligible	Certain	0	Negligible	Certain	0	Negligible	Certain	0	Negligible	Certain	0	Negligible	Certain	0	Negligible	Certain
	1 hour	1	0	0	0	0				1 hour	2	1	0	0	0	0	0		1 hour	1	0	0	0	0	0	0		Winter	1m			50m			100m			500m			1000m			10km			50km
	1 day	1	0	0	0	0				1 day	2	1	0	0	0	0	0		1 day	1	0	0	0	0	0	0		1 hour	1.33333	Low	Un-Certain	0.333333	Negligible	Un-Certain	0	Negligible	Certain	0	Negligible	Certain	0	Negligible	Certain	0	Negligible	Certain	0	Negligible	Certain
	1 week	0	0	0	0	0				1 week	2	1	0	0	0	0	0		1 week	0	0	0	0	0	0	0		1 day	1.33333	Low	Un-Certain	0.333333	Negligible	Un-Certain	0	Negligible	Certain	0	Negligible	Certain	0	Negligible	Certain	0	Negligible	Certain	0	Negligible	Certain
	1 month	0	0	0	0	0				1 month	1	0	0	0	0	0	0		1 month	0	0	0	0	0	0	0		1 week	0.666667	Low	Un-Certain	0.333333	Negligible	Un-Certain	0	Negligible	Certain	0	Negligible	Certain	0	Negligible	Certain	0	Negligible	Certain	0	Negligible	Certain
	3 months	0	0	0	0	0				3 months	0	0	0	0	0	0	0		3 months	0	0	0	0	0	0	0		1 month	0.333333	Negligible	Un-Certain	0	Negligible	Certain	0	Negligible	Certain	0	Negligible	Certain	0	Negligible	Certain	0	Negligible	Certain	0	Negligible	Certain
	Uncertainty	Mid-Certain								Uncertainty	Mid-Certain								Uncertainty	Un-Certain								3 months	0	Negligible	Certain	0	Negligible	Certain	0	Negligible	Certain	0	Negligible	Certain	0	Negligible	Certain	0	Negligible	Certain	0	Negligible	Certain
																												Combined totals	0.17381	0	Un-Certain
																													Risk Catg. #	Rounded Risk Catg. Descriptor	Uncertainty	Risk Catg. #	Rounded Risk Catg. Descriptor	Uncertainty	Risk Catg. #	Rounded Risk Catg. Descriptor	Uncertainty	Risk Catg. #	Rounded Risk Catg. Descriptor	Uncertainty	Risk Catg. #	Rounded Risk Catg. Descriptor	Uncertainty	Risk Catg. #	Rounded Risk Catg. Descriptor	Uncertainty	Risk Catg. #	Rounded Risk Catg. Descriptor	Uncertainty
																												Spring	1m			50m			100m			500m			1000m			10km			50km
																												1 hour	1.66667	Low-Medium	Un-Certain	0.333333	Low	Un-Certain	0.666667	Low	Un-Certain	0.666667	Low	Un-Certain	0.666667	Low	Un-Certain	0	Negligible	Certain	0	Negligible	Certain
																												1 day	1.33333	Low-Medium	Un-Certain	0.333333	Low	Un-Certain	0	Negligible	Certain	0	Negligible	Certain	0	Negligible	Certain	0	Negligible	Certain	0	Negligible	Certain
																												1 week	0.666667	Low	Un-Certain	0.333333	Low	Un-Certain	0	Negligible	Certain	0	Negligible	Certain	0	Negligible	Certain	0	Negligible	Certain	0	Negligible	Certain
																												1 month	0.333333	Negligible	Un-Certain	0	Negligible	Certain	0	Negligible	Certain	0	Negligible	Certain	0	Negligible	Certain	0	Negligible	Certain	0	Negligible	Certain
																												3 months	0	Negligible	Certain	0	Negligible	Certain	0	Negligible	Certain	0	Negligible	Certain	0	Negligible	Certain	0	Negligible	Certain	0	Negligible	Certain
																												Summer	1m			50m			100m			500m			1000m			10km			50km
																												1 hour	1.33333	Low-Medium	Un-Certain	0.333333	Low	Un-Certain	0.666667	Low	Un-Certain	0.666667	Low	Un-Certain	0.666667	Low	Un-Certain	0	Negligible	Certain	0	Negligible	Certain
																												1 day	1	Low	Un-Certain	0.333333	Low	Un-Certain	0	Negligible	Certain	0	Negligible	Certain	0	Negligible	Certain	0	Negligible	Certain	0	Negligible	Certain
																												1 week	0.666667	Low	Un-Certain	0.333333	Low	Un-Certain	0	Negligible	Certain	0	Negligible	Certain	0	Negligible	Certain	0	Negligible	Certain	0	Negligible	Certain
																												1 month	0.333333	Low	Un-Certain	0	Negligible	Certain	0	Negligible	Certain	0	Negligible	Certain	0	Negligible	Certain	0	Negligible	Certain	0	Negligible	Certain
																												3 months	0	Negligible	Certain	0	Negligible	Certain	0	Negligible	Certain	0	Negligible	Certain	0	Negligible	Certain	0	Negligible	Certain	0	Negligible	Certain
																												Autumn	1m			50m			100m			500m			1000m			10km			50km
																												1 hour	1.33333	Low-Medium	Un-Certain	0.333333	Low	Un-Certain	0.666667	Low	Un-Certain	0.666667	Low	Un-Certain	0.666667	Low	Un-Certain	0	Negligible	Certain	0	Negligible	Certain
																												1 day	1	Low	Un-Certain	0.333333	Low	Un-Certain	0	Negligible	Certain	0	Negligible	Certain	0	Negligible	Certain	0	Negligible	Certain	0	Negligible	Certain
																												1 week	0.666667	Low	Un-Certain	0.333333	Low	Un-Certain	0	Negligible	Certain	0	Negligible	Certain	0	Negligible	Certain	0	Negligible	Certain	0	Negligible	Certain
																												1 month	0.333333	Low	Un-Certain	0	Negligible	Certain	0	Negligible	Certain	0	Negligible	Certain	0	Negligible	Certain	0	Negligible	Certain	0	Negligible	Certain
																												3 months	0	Negligible	Certain	0	Negligible	Certain	0	Negligible	Certain	0	Negligible	Certain	0	Negligible	Certain	0	Negligible	Certain	0	Negligible	Certain
																												Winter	1m			50m			100m			500m			1000m			10km			50km
																												1 hour	1.33333	Low-Medium	Un-Certain	0.333333	Low	Un-Certain	0	Negligible	Certain	0	Negligible	Certain	0	Negligible	Certain	0	Negligible	Certain	0	Negligible	Certain
																												1 day	1.33333	Low-Medium	Un-Certain	0.333333	Low	Un-Certain	0	Negligible	Certain	0	Negligible	Certain	0	Negligible	Certain	0	Negligible	Certain	0	Negligible	Certain
																												1 week	0.666667	Low	Un-Certain	0.333333	Low	Un-Certain	0	Negligible	Certain	0	Negligible	Certain	0	Negligible	Certain	0	Negligible	Certain	0	Negligible	Certain
																												1 month	0.333333	Low	Un-Certain	0	Negligible	Certain	0	Negligible	Certain	0	Negligible	Certain	0	Negligible	Certain	0	Negligible	Certain	0	Negligible	Certain
																												3 months	0	Negligible	Certain	0	Negligible	Certain	0	Negligible	Certain	0	Negligible	Certain	0	Negligible	Certain	0	Negligible	Certain	0	Negligible	Certain

## Sheet: Matrix B2 Brucella
	Expert 1									Expert 2									Expert 3									Expert 4									Combined totals	1.04524	1	Un-Certain
Pathogen	Spring	1m	50m	100m	500m	1000m	10km	50km	Pathogen	Spring	1m	50m	100m	500m	1000m	10km	50km	Pathogen	Spring	1m	50m	100m	500m	1000m	10km	50km	Pathogen	Spring	1m	50m	100m	500m	1000m	10km	50km			Risk Catg. #	Rounded Risk Catg. Descriptor	Uncertainty	Risk Catg. #	Rounded Risk Catg. Descriptor	Uncertainty	Risk Catg. #	Rounded Risk Catg. Descriptor	Uncertainty	Risk Catg. #	Rounded Risk Catg. Descriptor	Uncertainty
Brucella	1 hour	3	2	1	1	1	0	0	brucella abortus	1 hour	3	2	1	1	0	0	0	brucella abortus	1 hour	3	3	2	2	1	1	0	brucella abortus	1 hour	3	2	0	0	0	0	0		Spring	1m			50m			100m			500m
version 1	1 day	3	3	3	2	2	1	0	version 1	1 day	3	2	2	1	1	0	0	version 1	1 day	3	3	2	2	1	0	0		1 day	3	3	3	2	2	1	1		1 hour	3	High	Certain	2.25	Medium	Un-Certain	1	Low	Un-Certain	1	Low	Un-Certain
	1 week	2	2	2	2	2	1	0		1 week	3	2	2	1	1	0	0		1 week	2	2	1	1	0	0	0		1 week	3	3	3	2	1	1	0		1 day	3	High	Certain	2.75	High	Un-Certain	2.5	High	Un-Certain	1.75	Medium	Un-Certain
	1 month	1	1	1	1	1	0	0		1 month	2	2	2	1	1	0	0		1 month	1	0	0	0	0	0	0		1 month	3	2	2	2	1	0	0		1 week	2.5	HIgh	Un-Certain	2.25	Medium	Un-Certain	2	Medium	Un-Certain	1.5	Medium	Un-Certain
	3 months	1	1	1	1	0	0	0		3 months	2	2	1	0	0	0	0		3 months	0	0	0	0	0	0	0		3 months	2	1	1	1	0	0	0		1 month	1.75	Medium	Un-Certain	1.25	Low	Un-Certain	1.25	Low	Un-Certain	1	Low	Un-Certain
	Summer	1m	50m	100m	500m	1000m	10km	50km		Summer	1m	50m	100m	500m	1000m	10km	50km		Summer	1m	50m	100m	500m	1000m	10km	50km		Summer	1m	50m	100m	500m	1000m	10km	50km		3 months	1.25	Low	Certain	1	Low	Un-Certain	0.75	Low	Un-Certain	0.5	Low	Un-Certain
	1 hour	3	2	1	1	1	0	0		1 hour	3	2	1	1	0	0	0		1 hour	3	1	0	0	0	0	0		1 hour	3	3	2	2	2	1	1		Summer	1m			50m			100m			500m
	1 day	3	3	3	2	2	1	0		1 day	3	2	2	1	1	0	0		1 day	2	1	0	0	0	0	0		1 day	3	2	2	1	1	1	0		1 hour	3	High	Certain	2	Medium	Un-Certain	1	Low	Un-Certain	1	Low	Un-Certain
	1 week	2	2	2	2	2	1	0		1 week	3	2	2	1	1	0	0		1 week	1	0	0	0	0	0	0		1 week	2	1	1	1	0	0	0		1 day	2.75	High	Un-Certain	2	Medium	Un-Certain	1.75	Medium	Un-Certain	1	Low	Un-Certain
	1 month	1	1	1	1	1	0	0		1 month	2	2	2	1	1	0	0		1 month	0	0	0	0	0	0	0		1 month	1	1	1	0	0	0	0		1 week	2	Medium	Un-Certain	1.25	Low	Un-Certain	1.25	Low	Un-Certain	1	Low	Un-Certain
	3 months	1	1	1	1	0	0	0		3 months	2	2	1	0	0	0	0		3 months	0	0	0	0	0	0	0		3 months	1	0	0	0	0	0	0		1 month	1	Low	Un-Certain	1	Low	Un-Certain	1	Low	Un-Certain	0.5	Low	Un-Certain
	Autumn	1m	50m	100m	500m	1000m	10km	50km		Autumn	1m	50m	100m	500m	1000m	10km	50km		Autumn	1m	50m	100m	500m	1000m	10km	50km		Autumn	1m	50m	100m	500m	1000m	10km	50km		3 months	1	Low	Un-Certain	0.75	Low	Un-Certain	0.5	Low	Un-Certain	0.25	Negligible	Un-Certain
	1 hour	3	2	1	1	1	0	0		1 hour	3	2	1	1	0	0	0		1 hour	3	1	0	0	0	0	0		1 hour	3	3	3	3	2	2	1		Autumn	1m			50m			100m			500m
	1 day	3	3	3	2	2	1	0		1 day	3	2	2	1	1	0	0		1 day	2	1	0	0	0	0	0		1 day	3	3	3	2	2	1	1		1 hour	3	High	Certain	2	Medium	Un-Certain	1.25	Low	Un-Certain	1.25	Low	Un-Certain
	1 week	2	2	2	2	2	1	0		1 week	3	2	2	1	1	0	0		1 week	1	0	0	0	0	0	0		1 week	3	3	3	2	2	1	1		1 day	2.75	High	Un-Certain	2.25	Medium	Un-Certain	2	Medium	Un-Certain	1.25	Low	Un-Certain
	1 month	1	1	1	1	1	0	0		1 month	2	2	2	1	1	0	0		1 month	0	0	0	0	0	0	0		1 month	3	3	3	2	2	1	1		1 week	2.25	Medium	Un-Certain	1.75	Medium	Un-Certain	1.75	Medium	Un-Certain	1.25	Low	Un-Certain
	3 months	1	1	1	1	0	0	0		3 months	2	2	1	0	0	0	0		3 months	0	0	0	0	0	0	0		3 months	2	2	2	2	2	1	0		1 month	1.5	Medium	Un-Certain	1.5	Medium	Un-Certain	1.5	Medium	Un-Certain	1	Low	Un-Certain
	Winter	1m	50m	100m	500m	1000m	10km	50km		Winter	1m	50m	100m	500m	1000m	10km	50km		Winter	1m	50m	100m	500m	1000m	10km	50km		Winter	1m	50m	100m	500m	1000m	10km	50km		3 months	1.25	Low	Un-Certain	1.25	Low	Un-Certain	1	Low	Un-Certain	0.75	1	Un-Certain
	1 hour	2	1	1	0	0	0	0		1 hour	3	2	1	1	0	0	0		1 hour	3	2	1	0	0	0	0		1 hour	3	3	3	3	2	2	1		Winter	1m			50m			100m			500m
	1 day	2	1	1	0	0	0	0		1 day	3	2	2	1	1	0	0		1 day	3	2	0	0	0	0	0		1 day	3	3	3	2	2	1	1		1 hour	2.75	High	Un-Certain	2	Medium	Un-Certain	1.5	Medium	Un-Certain	1	Low	Un-Certain
	1 week	2	1	1	0	0	0	0		1 week	3	2	2	1	1	0	0		1 week	3	2	0	0	0	0	0		1 week	3	3	3	2	2	1	1		1 day	2.75	High	Un-Certain	2	Medium	Un-Certain	1.5	Medium	Un-Certain	0.75	Low	Un-Certain
	1 month	2	1	1	0	0	0	0		1 month	2	2	2	1	1	0	0		1 month	3	2	0	0	0	0	0		1 month	3	3	3	2	2	1	1		1 week	2.75	High	Un-Certain	2	Medium	Un-Certain	1.5	Medium	Un-Certain	0.75	Low	Un-Certain
	3 months	1	0	0	0	0	0	0		3 months	2	2	1	0	0	0	0		3 months	3	1	0	0	0	0	0		3 months									1 month	2.5	High	Un-Certain	2	Medium	Un-Certain	1.5	Medium	Un-Certain	0.75	Low	Un-Certain
	Uncertainty	Mid-Certain								Uncertainty	Mid-Certain								Uncertainty	Un-Certain								Uncertainty	Mid-Certain								3 months	2	Medium	Un-Certain	1	Low	Un-Certain	0.333333	Negligible	Un-Certain	0	Negligible	Un-Certain
																																					Combined totals	1.04524	1	Un-Certain
																																						Risk Catg. #	Rounded Risk Catg. Descriptor	Uncertainty	Risk Catg. #	Rounded Risk Catg. Descriptor	Uncertainty	Risk Catg. #	Rounded Risk Catg. Descriptor	Uncertainty	Risk Catg. #	Rounded Risk Catg. Descriptor	Uncertainty
																																					Spring	1m			50m			100m			500m
																																					1 hour	3	High	Certain	2.25	Medium-High	Un-Certain	1	Low	Un-Certain	1	Low	Un-Certain
																																					1 day	3	High	Certain	2.75	Medium-High	Un-Certain	2.5	Medium-High	Un-Certain	1.75	Low-Medium	Un-Certain
																																					1 week	2.5	Medium-High	Un-Certain	2.25	Medium-High	Un-Certain	2	Medium	Un-Certain	1.5	Low-Medium	Un-Certain
																																					1 month	1.75	Low-Medium	Un-Certain	1.25	Low-Medium	Un-Certain	1.25	Low-Medium	Un-Certain	1	Low	Un-Certain
																																					3 months	1.25	Low-Medium	Certain	1	Low	Un-Certain	0.75	Low	Un-Certain	0.5	Low	Un-Certain
																																					Summer	1m			50m			100m			500m
																																					1 hour	3	High	Certain	2	Medium	Un-Certain	1	Low	Un-Certain	1	Low	Un-Certain
																																					1 day	2.75	Medium-High	Un-Certain	2	Medium	Un-Certain	1.75	Low-Medium	Un-Certain	1	Low	Un-Certain
																																					1 week	2	Medium	Un-Certain	1.25	Low-Medium	Un-Certain	1.25	Low-Medium	Un-Certain	1	Low	Un-Certain
																																					1 month	1	Low	Un-Certain	1	Low	Un-Certain	1	Low	Un-Certain	0.5	Low	Un-Certain
																																					3 months	1	Low	Un-Certain	0.75	Low	Un-Certain	0.5	Low	Un-Certain	0.25	Low	Un-Certain
																																					Autumn	1m			50m			100m			500m
																																					1 hour	3	High	Certain	2	Medium	Un-Certain	1.25	Low-Medium	Un-Certain	1.25	Low-Medium	Un-Certain
																																					1 day	2.75	Low-Medium	Un-Certain	2.25	Medium-High	Un-Certain	2	Medium	Un-Certain	1.25	Low-Medium	Un-Certain
																																					1 week	2.25	Low-Medium	Un-Certain	1.75	Low-Medium	Un-Certain	1.75	Low-Medium	Un-Certain	1.25	Low-Medium	Un-Certain
																																					1 month	1.5	Low-Medium	Un-Certain	1.5	Low-Medium	Un-Certain	1.5	Low-Medium	Un-Certain	1	Low	Un-Certain
																																					3 months	1.25	Low-Medium	Un-Certain	1.25	Low-Medium	Un-Certain	1	Low	Un-Certain	0.75	1	Un-Certain
																																					Winter	1m			50m			100m			500m
																																					1 hour	2.75	Medium-High	Un-Certain	2	Medium	Un-Certain	1.5	Low-Medium	Un-Certain	1	Low	Un-Certain
																																					1 day	2.75	Medium-High	Un-Certain	2	Medium	Un-Certain	1.5	Low-Medium	Un-Certain	0.75	Low	Un-Certain
																																					1 week	2.75	Medium-High	Un-Certain	2	Medium	Un-Certain	1.5	Low-Medium	Un-Certain	0.75	Low	Un-Certain
																																					1 month	2.5	Medium-High	Un-Certain	2	Medium	Un-Certain	1.5	Low-Medium	Un-Certain	0.75	Low	Un-Certain
																																					3 months	2	Medium	Un-Certain	1	Low	Un-Certain	0.333333	Low	Un-Certain	0	Negligible	Un-Certain
[truncated: 9 more columns]

[truncated: 30 more sheets: Matrix B2 Burkholderia mallei , Matrix B2 Chlamydophilia , Matrix B2Clostridium piliforme , Contagious Caprine Plueropneum, Matrix B2 Crimean Congo Fever , Echinococcus granulosus , Epizooti hemorrhagic disease vi, Fasciola gigantic-magna, Matrix B2 Foot & Mouth, Matrix B2 Helminths, Leptospira interrogans , Matrix B2Listeria monocytogenes, Low pathogenic avian influenza , Matrix B2 Lumpy Skin Disease , Malignant Catarrahal  Fever, Matrix B2 Mycobacterium bovis, Matrix B2 Nematodes , Matrix B2 Paratuberculosis , Matrix B2 Pasteurella spp. , Peste des petits ruminants  …]
